# Supplementary material for: Ndfip-mediated degradation of Jak1 tunes cytokine signalling to limit expansion of CD4+ effector T cells
Source: Nat Commun. 2016 Apr 18;7:11226. doi: 10.1038/ncomms11226 (PMC4837450; doi:10.1038/ncomms11226)
Supplement: Supplementary Data 1 — SILAC ratios obtained following TUBE affinity purification withcorresponding whole cell proteome abundance in WT and DKO CD4+ T cells. Limits on SILAC data: 3 or 4 ratios (out of 4 experiments). Limits on while proteome: 3+ unique peptides identified over 4 runs (2 WT, 2 DKO). [file ncomms11226-s2.xlsx]

## Sheet: Sheet1
uniprot ID	gene name	Log2 Ratio WT/DKO isotope swap	Log2 Ratio WT/DKO expt1	Log2 Ratio WT/DKO expt2	Log2 Ratio WT/DKO expt3	sum ratios	avg ratio	SEM		sum unique peptides WT unenriched (n=2)	sum unique peptides DKO unenriched (n=2)	sum unique peptides WT unenriched 0+1 transformed	sum unique peptides DKO unenriched 0+1 transformed	DKO/WT WCL log2 0+1 transformed		corrected TUBE ratio
Q9JI13	Utp3	1.4612	1.66357	-0.189927	1.75258	4	1.17186	0.458003		1	7	1	7	2.80735		3.97921
Q9Z207	Diaph3;Diap3	0.281036	0.4728	0.0394192		3	0.264418	0.125382		0	13	1	13	3.70044		3.96486
Q91WG8	Gne	0.120326	0.0335111	-0.0311646	-0.337576	4	-0.0537259	0.0995757		1	13	1	13	3.70044		3.64671
E9QQ10	Akap9	0.371161	0.419539	0.113567	0.166715	4	0.267746	0.0751188		0	10	1	10	3.32193		3.58967
Q69ZQ2	Isy1	1.28976	-0.136585	0.0765591		3	0.40991	0.444205		0	9	1	9	3.16993		3.57984
A2ALR9	Usp48	-0.207768	-0.49072	0.0367495	-0.348262	4	-0.2525	0.112393		1	13	1	13	3.70044		3.44794
Q8CFI0	Nedd4l	-0.989938	-1.17508	-0.591027	-0.157641	4	-0.728421	0.225935		1	15	1	15	3.90689		3.17847
Q99ME9	Gtpbp4	1.36654	-0.132309	-0.234992	0.082975	4	0.270554	0.371287		0	7	1	7	2.80735		3.07791
E9Q6A7	Bptf	1.22273	0.159112	0.194087	0.146525	4	0.430615	0.264231		1	6	1	6	2.58496		3.01558
E9QPY6	Msh3	0.433039	0.0136409	0.433494		3	0.293391	0.139875		0	6	1	6	2.58496		2.87835
Q9JIK5	Ddx21	1.84275	0.0641931	-0.134398	0.0497702	4	0.455579	0.464595		0	5	1	5	2.32193		2.77751
P20152	Vim	5.28794	1.83508	-0.658766	1.17421	4	1.90962	1.24352		25	45	25	45	0.847997		2.75761
H9KV01	Son	1.36877	-0.619847	-0.0848692	-0.167572	4	0.124122	0.43122		1	6	1	6	2.58496		2.70908
Q9JHE7	Tssc4	-0.448795	-0.123874	-0.0839056	-0.0145433	4	-0.16778	0.096356		1	7	1	7	2.80735		2.63958
Q8BVL3	Snx17	-0.107152	0.063641	0.0751903	0.0654344	4	0.0242784	0.0438836		0	6	1	6	2.58496		2.60924
Q922H9	Znf330	0.000187563	-0.142815	0.189034	-0.0397997	4	0.00165162	0.069344		1	6	1	6	2.58496		2.58661
H3BJQ3	Apobec3	-0.140517	-0.0886536	0.0153548	-0.246224	4	-0.11501	0.0544346		2	13	2	13	2.70044		2.58543
P60330	Espl1	0.918306	-0.31937	0.188148		3	0.262361	0.359208		0	5	1	5	2.32193		2.58429
Q9QYI4	Dnajb12	-0.0385767	-0.514924		-0.163995	3	-0.239165	0.142553		1	7	1	7	2.80735		2.56819
Q6ZQB6	Ppip5k2	-0.0702519	0.263275	0.082975	0.140648	4	0.104161	0.0692322		2	11	2	11	2.45943		2.56359
Q8BGA9	Oxa1l	0.286779		-0.179596	0.561204	3	0.222796	0.21623		1	5	1	5	2.32193		2.54472
F8VPZ9	Gltscr1	0.173986	-0.093371	0.00129784	-0.271879	4	-0.0474915	0.0930446		1	6	1	6	2.58496		2.53747
O35239	Ptpn9	0.596427	-0.100964	0.854873	0.742351	4	0.523172	0.214666		2	8	2	8	2		2.52317
Q60759	Gcdh	0.33982	0.129349	0.307662	0.026446	4	0.200819	0.0743026		0	5	1	5	2.32193		2.52275
A2AD03	Chm	0.000346289	-0.406656	0.00446544	-0.324925	4	-0.181692	0.107594		2	13	2	13	2.70044		2.51875
A2RSY6	Trmt1l	0.0492778	-0.00984383	0.0798389	0.554638	4	0.168478	0.130059		2	10	2	10	2.32193		2.49041
Q8VDS8	Stx18	-0.225522	-0.0206185		0.748633	3	0.167498	0.296527		1	5	1	5	2.32193		2.48943
Q99LH1	Gnl2	0.418292	0.349026	-0.302084	1.48264	4	0.486969	0.369427		0	4	1	4	2		2.48697
Q99KN2	Ciao1	-0.0106366	-0.118711	0.09815	0.427177	4	0.0989948	0.118011		1	5	1	5	2.32193		2.42092
Q9D0T1	Nhp2l1	1.72437	0.332851	0.16337	0.213129	4	0.608431	0.373677		2	7	2	7	1.80735		2.41579
Q9DBU3	Riok3	-0.826193	-0.868964	-0.267028	-0.443222	4	-0.601352	0.146898		0	8	1	8	3		2.39865
Q08297	Rad51	0.644826	-0.710213	0.256407		3	0.0636733	0.402861		0	5	1	5	2.32193		2.3856
Q80XP8	Fam76b	0.463549	0.273576	0.376846	0.412402	4	0.381593	0.0401625		0	4	1	4	2		2.38159
Q3USX5	Irak4	-0.257855	-0.269912	-0.271148	-0.937961	4	-0.434219	0.167941		1	7	1	7	2.80735		2.37314
Q8C092	Taf5	0.0833094	0.446786	0.188654	0.51005	4	0.3072	0.101986		2	8	2	8	2		2.3072
Q9JI19	Fibp	0.0795238	0.116498	-0.0206038	0.282973	4	0.114598	0.0631557		2	9	2	9	2.16993		2.28452
Q9Z1S0	Bub1b	0.218917	-1.12683	-0.0389991	-0.316744	4	-0.315914	0.291593		3	18	3	18	2.58496		2.26905
Q91WR3	Ascc2	-0.180275	-0.015068	-0.0620681	-0.000432873	4	-0.064461	0.0407819		1	5	1	5	2.32193		2.25747
Q8VCH6	Dhcr24	-0.360308	-0.811042	-0.344373	-0.789088	4	-0.576203	0.129365		1	7	1	7	2.80735		2.23115
D3Z3K7	Egr2	0.550845	0.360982	-0.302885	0.125387	4	0.183582	0.184027		1	4	1	4	2		2.18358
Q78HU3	Mvb12a	0.764199	0.0951818	-0.528261	0.398679	4	0.18245	0.273544		1	4	1	4	2		2.18245
A2ANY6	Mdn1	0.114191	-0.175338	-0.110604	-0.195302	4	-0.0917633	0.0709914		17	81	17	81	2.25239		2.16062
E9PUA5	Kifc5b	0.535771	-0.256804	0.655901		3	0.311623	0.286321		5	18	5	18	1.848		2.15962
Q61161	Map4k2	0.110231	-0.0170958	0.383497		3	0.158877	0.118172		2	8	2	8	2		2.15888
Q9CU65	Zmym2	0.161508	0.271067	0.0275787		3	0.153385	0.0704063		1	4	1	4	2		2.15338
Q8CJF7	Ahctf1	1.39726	0.529871	0.239154	0.0496308	4	0.553978	0.297935		1	3	1	3	1.58496		2.13894
Q9JHG7	Pik3cg	0.23669	-0.638883	-0.153591		3	-0.185261	0.253252		1	5	1	5	2.32193		2.13667
Q6NZQ4	Paxip1	0.481827		0.0427844	-0.123104	3	0.133836	0.180465		1	4	1	4	2		2.13384
Q99M87	Dnaja3	-0.263034	-0.0474726	0.068602	0.0285692	4	-0.053334	0.0739285		2	9	2	9	2.16993		2.11659
Q3UKC1	Tax1bp1	-0.764601	-0.0349287	-0.481163	0.0447438	4	-0.308987	0.190932		3	16	3	16	2.41504		2.10605
Q80WJ7	Mtdh	1.34751	1.83689	0.61306	1.61537	4	1.35321	0.266229		15	25	15	25	0.736966		2.09017
Q6DFV5	Helz	-0.00158609	-0.134065	-0.156627	-0.0837833	4	-0.0940155	0.0343658		2	9	2	9	2.16993		2.07591
Q80XC6	Nrde2	0.345674	0.313826	-0.378626	-0.00736207	4	0.0683783	0.168989		1	4	1	4	2		2.06838
Q6P5B0	Rrp12	0.375927	1.04572	-0.564457	1.46409	4	0.580322	0.442525		4	11	4	11	1.45943		2.03975
Q8BGF7	Pan2	0.114566	0.585155	0.246591	0.830904	4	0.444304	0.162562		0	3	1	3	1.58496		2.02927
Q921E6	Eed	0.209228	0.00848689	-0.0548568	-0.0877027	4	0.0187888	0.066544		3	12	3	12	2		2.01879
Q8CD26	Slc35e1	-0.288772		-0.039948	-0.590354	3	-0.306358	0.159132		0	5	1	5	2.32193		2.01557
E9Q987	Trim12c	-0.248049	0.309525	-0.166341	-0.132056	4	-0.0592301	0.125303		1	4	1	4	2		1.94077
Q9QZ82	Cyp11a1	-1.85969	-3.79464	-2.8046	-2.82767	4	-2.82165	0.39501		0	27	1	27	4.75489		1.93324
Q8BIH0	Sap130	0.194443		0.0154976	0.143785	3	0.117909	0.0532528		4	14	4	14	1.80735		1.92526
Q6NVE8	Wdr44	0.164448	-0.0339683		0.343237	3	0.157906	0.108939		5	17	5	17	1.76553		1.92344
P58069	Rasa2	-0.0496308	-0.284265	-0.0035534		3	-0.112483	0.0869147		1	4	1	4	2		1.88752
Q80X73	Pelo	-0.0844725	-0.189335	-0.160443	-0.0261316	4	-0.115096	0.0369913		1	4	1	4	2		1.8849
G3X8Q0	Sp1	0.0614658	-0.0767063	0.170694	0.131721	4	0.0717937	0.0544147		2	7	2	7	1.80735		1.87915
Q9EQC5	Scyl1	-0.221073	-0.688846	-0.256252	-0.651586	4	-0.454439	0.125017		2	10	2	10	2.32193		1.86749
Q61221	Hif1a	0.246926	0.251689	-0.169242	0.66421	4	0.248396	0.170131		1	3	1	3	1.58496		1.83336
G3XA21	Mroh1	0.116911	0.731878	-0.177506	0.245131	4	0.229103	0.189508		0	3	1	3	1.58496		1.81407
Q9QZB7	Actr10	0.214994	-0.179743	0.175684	0.00647756	4	0.054353	0.0901942		3	10	3	10	1.73697		1.79132
Q9EQ61	Pes1	-0.0798389	-0.353874	-0.0740158	-0.33408	4	-0.210452	0.0772056		1	4	1	4	2		1.78955
Q99J79	Ddb2	0.156289	0.582652	-0.144935	0.216238	4	0.202561	0.149318		1	3	1	3	1.58496		1.78752
E9QPB3	Wdhd1	0.21322	-0.646677	0.133695	-0.0531793	4	-0.0882353	0.194339		9	33	9	33	1.87447		1.78623
Q8K363	Ddx18	0.141128	-0.0701333	-0.177131	0.292782	4	0.0466613	0.105366		3	10	3	10	1.73697		1.78363
A2RTH5	Lcmt1	0.165871	0.394843	0.0821576	0.145873	4	0.197186	0.0682603		1	3	1	3	1.58496		1.78215
O70126	Aurkb	1.52019	-0.575873	-0.275909	0.0651587	4	0.183392	0.46444		0	3	1	3	1.58496		1.76835
Q8BJ34	Marf1	0.453518	-0.0148056	0.353323	-0.0900503	4	0.175496	0.134055		1	3	1	3	1.58496		1.76046
Q640Q5	Pan3	0.0644799	0.525668	0.0221902	0.0893626	4	0.175425	0.117568		2	6	2	6	1.58496		1.76039
G3UXH4	Pkn2	0.485236		0.0780633	-0.0545721	3	0.169576	0.162408		1	3	1	3	1.58496		1.75454
Q8K2M0	Mrpl38	0.106886	0.277747	-0.00478324	0.298424	4	0.169568	0.072246		0	3	1	3	1.58496		1.75453
E9Q852	Mllt4	-0.489954		-0.573703	0.263034	3	-0.266874	0.266055		2	8	2	8	2		1.73313
Q99LC9	Pex6	-0.362778	-0.281421	-0.179204		3	-0.274468	0.0531072		1	4	1	4	2		1.72553
Q6P1E1	Zmiz1	0.185671	-0.423778	-0.0110645	-0.194377	4	-0.110887	0.129994		2	7	2	7	1.80735		1.69647
Q6WKZ8	Ubr2	-0.314523	0.000144262	-0.011908	-0.15719	4	-0.120869	0.0737889		4	14	4	14	1.80735		1.68649
Q8BWY9	Kiaa1524;C330027C09Rik	0.29244	-0.571965	-0.230177		3	-0.169901	0.251346		5	18	5	18	1.848		1.6781
Q2TBA3	Malt1	-0.323082	0.547845	-0.13814	0.013498	4	0.0250302	0.187366		7	22	7	22	1.65208		1.67711
Q6DFV1	Ncapg2	0.400092	-0.3655	0.233152	-0.00779716	4	0.0649867	0.16613		13	39	13	39	1.58496		1.64995
Q80ZJ7	Snx32	0.019302	0.186627		-0.0265871	3	0.0597807	0.064792		1	3	1	3	1.58496		1.64474
P04627	Araf	-0.151339	0.318809	-0.0742436	0.0893626	4	0.045647	0.103965		2	6	2	6	1.58496		1.63061
D3Z774	Ezh2	0.224772	-0.452669	-0.109966	0.0402612	4	-0.0744002	0.14347		4	13	4	13	1.70044		1.62604
E9PXG9	Vps53	-0.131326	-0.611469	0.038998	-0.0541376	4	-0.189484	0.144907		2	7	2	7	1.80735		1.61787
Q924W5	Smc6	0.815377	0.262794	0.300885	0.28558	4	0.416159	0.133303		7	16	7	16	1.19265		1.6088
Q8CHY3	Dym		0.194717	-0.223391	0.0628125	3	0.0113798	0.123407		1	3	1	3	1.58496		1.59634
Q01320	Top2a	2.93214	0.341075	0.234501	0.488926	4	0.999161	0.646435		4	6	4	6	0.584963		1.58412
Q62073	Map3k7	-0.00216242	-0.0890218	0.0668125		3	-0.0081239	0.0450841		3	9	3	9	1.58496		1.57684
Q80WE4	Kif20b	0.459715	-0.401673	0.123136	-0.220497	4	-0.00982956	0.190629		0	3	1	3	1.58496		1.57513
P70218	Map4k1	0.170297	0.12446	0.143785	-0.088132	4	0.0876026	0.0593267		5	14	5	14	1.48543		1.57303
Q8C863	Itch	-1.22293	-0.696213	-0.393634	-0.687033	4	-0.749952	0.172606		0	5	1	5	2.32193		1.57198
Q8C079	Strip1	0.52531		0.211635	0.765365	3	0.50077	0.160318		10	21	10	21	1.07039		1.57116
Q9DBL1	Acadsb	0.586298	0.700795	0.442015	0.555522	4	0.571157	0.0531957		4	8	4	8	1		1.57116
Q99NB8	Ubqln4	-0.257493	0.461738	-0.26349	0.396927	4	0.0844202	0.199578		5	14	5	14	1.48543		1.56985
Q6PGF3	Med16	0.0701181	-0.198974	0.0706641		3	-0.0193972	0.0897884		1	3	1	3	1.58496		1.56557
P40336	Vps26a	0.243848	-0.345656	-0.0900349	-0.212802	4	-0.101161	0.126292		6	19	6	19	1.66297		1.5618
Q91VV4	Dennd2d	0.226442	0.739848	0.0231844	0.33514	4	0.331154	0.150791		3	7	3	7	1.22239		1.55355
Q8VCG3	Wdr74	0.163026		0.0106366	-0.284493	3	-0.0369436	0.13136		0	3	1	3	1.58496		1.54802
Q922M5	Cdca7l	0.716339	-0.184589	0.123401	0.246469	4	0.225405	0.187074		2	5	2	5	1.32193		1.54733
Q8CD92	Ttc27	-0.0821576	-0.688195	-0.238085	-0.304149	4	-0.328146	0.128722		3	11	3	11	1.87447		1.54632
Q6P9P6	Kif11	0.527325	-0.784831	0.216982	-0.457316	4	-0.12446	0.301149		18	57	18	57	1.66297		1.53851
O35295	Purb	-0.115832	0.0486547	0.421048	0.0749164	4	0.107197	0.11281		3	8	3	8	1.41504		1.52223
Q4VC33	Maea	-0.152119	0.00460925	-0.108052	-0.0299857	4	-0.0713868	0.0357671		1	3	1	3	1.58496		1.51358
P70295	Aup1	-0.156397	-0.288452	-0.0366443	-0.268765	4	-0.187564	0.0581092		4	13	4	13	1.70044		1.51288
Q9DBB1	Dusp6	-1.47799	-1.53654	-0.462833	-0.89714	4	-1.09363	0.255019		0	6	1	6	2.58496		1.49134
Q3TWF6	Wdr70	0.0549617	0.180148	0.144699	0.282499	4	0.165577	0.0470414		2	5	2	5	1.32193		1.48751
O54946	Dnajb6	-0.0451634	-0.307055	0.082975	-0.15242	4	-0.105416	0.0826586		2	6	2	6	1.58496		1.47955
Q91WM2	Cecr5	0.800852	0.93463	0.730488	0.453755	4	0.729931	0.101327		6	10	6	10	0.736966		1.4669
Q9D7H3	RtcA	0.372543	0.111432	0.166587	0.106214	4	0.189194	0.0626234		5	12	5	12	1.26303		1.45223
E9Q983	Svil	-0.125783	-0.255512	-0.0980268	0.340277	4	-0.0347611	0.129638		5	14	5	14	1.48543		1.45067
Q5KU39	Vps41	-0.359634	-0.250406	0.190046		3	-0.139998	0.168007		1	3	1	3	1.58496		1.44496
Q8BRG8	Tmem209	0.39085	-0.187181	-0.0556063	0.0988238	4	0.0617216	0.124305		5	13	5	13	1.37851		1.44023
P11157	Rrm2	0.306912	-1.1857	-0.255873	-0.33712	4	-0.367946	0.307906		10	35	10	35	1.80735		1.43941
O70472	Tmem131	-0.0241778	-0.319964	-0.121989	-0.125825	4	-0.147989	0.0619622		0	3	1	3	1.58496		1.43697
Q9ER88	Dap3	0.182655	-0.139776	-0.0408234	0.1396	4	0.035414	0.0758499		5	13	5	13	1.37851		1.41393
E9PW15	Suz12	0.228013	-0.272733	-0.0300446	-0.0627611	4	-0.0343814	0.102667		7	19	7	19	1.44057		1.40619
Q8VEG6	Cnot6l	-0.405775	-0.218279	-0.231007	-0.348188	4	-0.300812	0.0455943		4	13	4	13	1.70044		1.39963
F7BGR7	Rbm4;Rbm14	0.456841	0.0422241	0.161565	0.188274	4	0.212226	0.087501		4	9	4	9	1.16993		1.38215
P62911	Rpl32	-0.371949	-0.111196	-0.244019	-0.11652	4	-0.210921	0.0618345		5	15	5	15	1.58496		1.37404
Q8BMG8	Slc25a32	0.0889604	0.215368	0.0159257	-0.11857	4	0.0504209	0.0697858		2	5	2	5	1.32193		1.37235
A2AES3	Otud5	-0.423524	-0.176104	-0.272942	0.00475305	4	-0.216954	0.0897351		2	6	2	6	1.58496		1.36801
B1ATB5	Tmc6	-0.191184	0.964288	0.0882773	0.580145	4	0.360382	0.256785		1	2	1	2	1		1.36038
J3QK52	Noc2l	0.768838	-0.038673	-0.114551		3	0.205205	0.282667		9	20	9	20	1.152		1.35721
Q9D1R9	Rpl34	-0.217355	-0.336774	-0.147921	-0.215278	4	-0.229332	0.0392772		1	3	1	3	1.58496		1.35563
Q8BQ30	Ppp1r18	-0.00748258	-0.413845	-0.319802	-0.459397	4	-0.300132	0.101787		7	22	7	22	1.65208		1.35194
Q9JHI5	Ivd	0.743424	1.05033	0.764091	0.482022	4	0.759966	0.116137		12	18	12	18	0.584963		1.34493
P47930	Fosl2	-1.90893	-2.17599		-1.40495	3	-1.82996	0.226054		1	9	1	9	3.16993		1.33997
Q00PI9	Hnrnpul2	1.34905	0.368154	0.0594937	0.606347	4	0.595762	0.274916		9	15	9	15	0.736966		1.33273
Q3UJU9	Rmdn3	0.139474	0.448584		1.03267	3	0.540241	0.261883		7	12	7	12	0.777608		1.31785
F6ZQA3	Numa1	1.26708	0.705845	-0.0394883	0.617016	4	0.637613	0.267671		5	8	5	8	0.678072		1.31569
P05627	Jun	-0.790522	-0.395758	-0.367192	-0.416539	4	-0.492503	0.0998533		2	7	2	7	1.80735		1.31485
Q8BGF3	Wdr92	-0.127501	-0.154859		-0.155004	3	-0.145788	0.00914353		4	11	4	11	1.45943		1.31364
Q07832	Plk1	0.251419	-0.703877	-0.021863	-0.61127	4	-0.271398	0.230607		1	3	1	3	1.58496		1.31356
B1AVH5	Coro2a	0.820234	-0.063952	0.286526	0.208892	4	0.312925	0.185049		3	6	3	6	1		1.31293
P41155	Ltb	1.00266	1.59689	1.78706	0.860287	4	1.31172	0.224829		2	2	2	2	0		1.31172
S4R1B9	Taf1	-0.0827026	0.126973	0.00934717	0.28889	4	0.0856269	0.0801971		3	7	3	7	1.22239		1.30802
H7BWY2	Ap3m1	0.0545271	-0.5245	0.188401	-0.158204	4	-0.109944	0.155522		3	8	3	8	1.41504		1.30509
Q9WVM1	Racgap1	1.26181	-0.233329	0.343919	-0.15242	4	0.304996	0.343515		2	4	2	4	1		1.305
Q9DBY8	Nvl	0.465181	-0.282316	0.0182069	-0.0130285	4	0.047011	0.154854		8	19	8	19	1.24793		1.29494
Q8R4Y8	Rttn	0.106638	-0.248331	0.0206267	-0.375085	4	-0.124038	0.112773		3	8	3	8	1.41504		1.291
Q3U487	Hectd3	-0.134484	-0.220581	-0.0733629	-0.0936789	4	-0.130527	0.0325971		6	16	6	16	1.41504		1.28451
Q9JJZ6	Klf13	0.721777	0.464877	0.0913952	-0.149713	4	0.282084	0.193553		2	4	2	4	1		1.28208
G5E8R3	Pcx;Pc	0.230076	0.282973	1.08447	0.388796	4	0.496579	0.198722		32	55	32	55	0.78136		1.27794
Q6ZQ73	Cand2	-0.283092	-0.481969	-0.270347	-0.198411	4	-0.308455	0.0607674		8	24	8	24	1.58496		1.27651
Q8K2V6	Ipo11	0.667515	-0.0384508	0.0500489	0.38416	4	0.265818	0.16189		8	16	8	16	1		1.26582
Q60848	Hells	0.215814	-0.513749	-0.0640425	-0.09411	4	-0.114022	0.150407		10	26	10	26	1.37851		1.26449
P58854	Tubgcp3	0.138553	0.210264	0.163756	0.260748	4	0.19333	0.0269369		10	21	10	21	1.07039		1.26372
Q8BTV1	Tusc3	-0.0885487	0.244522	0.56774	0.316609	4	0.260081	0.135288		1	2	1	2	1		1.26008
P34902	Il2rg;Gm20489	0.305289	0.542109	-0.176723	0.362105	4	0.258195	0.153508		3	6	3	6	1		1.2582
Q9DBE8	Alg2	-0.319849	-0.441615	-0.218296	-0.352068	4	-0.332957	0.0460893		2	6	2	6	1.58496		1.25201
Q9JHK4	Rabggta	0.0681506	0.126444	-0.0271015	-0.0541227	4	0.0283427	0.0419158		6	14	6	14	1.22239		1.25074
Q00547	Hmmr	-0.410667	-1.05709	-0.241902	-0.699677	4	-0.602334	0.178636		5	18	5	18	1.848		1.24566
E9PUA2	Zcchc6	0.0516384	0.633943	0.166715	0.0977456	4	0.237511	0.134243		1	2	1	2	1		1.23751
A2AB59	Arhgap27	0.26866	0.428786	-0.00707208		3	0.230125	0.127288		2	4	2	4	1		1.23012
P35123	Usp4	-0.181548	-0.0720277	-0.128771	-0.133638	4	-0.128996	0.0224141		9	23	9	23	1.35364		1.22464
Q80U95	Ube3c	-0.064469	0.1153	0.00317044	0.163112	4	0.0542783	0.0518663		4	9	4	9	1.16993		1.2242
Q9R207	Nbn	0.596252	0.0017302	0.299245		3	0.299076	0.171624		9	17	9	17	0.917538		1.21661
Q8BGS7	Cept1	0.668983	0.0703893	0.123401	0.0024505	4	0.216306	0.152909		1	2	1	2	1		1.21631
Q7TN58	Tmc8	-0.315914	0.449535	0.273337	0.449852	4	0.214202	0.181529		1	2	1	2	1		1.2142
F7A6H4	Rnf213	-0.0820213	0.082975	-0.118304	-0.24168	4	-0.0897575	0.0669525		15	37	15	37	1.30256		1.21281
Q9D8U0	Ifrd2	-0.368601	0.368712	0.473735	0.352871	4	0.20668	0.193626		1	2	1	2	1		1.20668
Q3U319	Rnf40	0.121204	-0.255426	0.0150693	-0.0808659	4	-0.0500045	0.0799464		13	31	13	31	1.25376		1.20375
P49138	Mapkapk2	-0.227987	-0.571472	-0.0672282	-0.670268	4	-0.384239	0.141945		3	9	3	9	1.58496		1.20072
G3X8X0	Dhx16	0.240878	-0.487298	-0.0890525	-0.046176	4	-0.095412	0.149758		9	22	9	22	1.28951		1.19409
Q6A009	Ltn1	0.0505323	-0.273535	-0.351001	0.137504	4	-0.109125	0.11967		11	27	11	27	1.29546		1.18633
G5E8J8	Wiz	0.250217	0.0988238	0.167229	0.223423	4	0.184923	0.0335058		4	8	4	8	1		1.18492
Q9QWT9	Kifc1	0.506722	-0.251161	0.193204	-0.122821	4	0.0814859	0.169731		7	15	7	15	1.09954		1.18102
Q8VEJ4	Nle1	0.0606831	-0.239328	-0.048084	0.0519985	4	-0.0436825	0.0697277		6	14	6	14	1.22239		1.17871
Q9CX34	Sugt1	0.668776		-0.134905	-0.278129	3	0.0852477	0.294679		15	32	15	32	1.09311		1.17836
Q8BTZ7	Gmppb	-0.172231	-0.395094	-0.305699	-0.204782	4	-0.269452	0.0506078		7	19	7	19	1.44057		1.17112
P83882	Rpl36a	-0.102591	0.230449	-0.00171783	0.537246	4	0.165847	0.142082		1	2	1	2	1		1.16585
P98192	Gnpat	0.0494719	-0.140937	0.169925	-0.0971469	4	-0.00467173	0.0710255		4	9	4	9	1.16993		1.16525
Q9D5V5	Cul5	0.207228	0.415434	0.0143553	0.265917	4	0.225734	0.082978		12	23	12	23	0.938599		1.16433
Q9Z315	Sart1	0.0835845	0.771632	0.170181	0.675455	4	0.425213	0.174255		12	20	12	20	0.736966		1.16218
E9PYK3	Parp4	-0.0950467	0.113567	-0.31651	-0.125478	4	-0.105867	0.0880452		5	12	5	12	1.26303		1.15717
Q91XC9	Pex16	0.508547		0.0881416	-0.134477	3	0.154071	0.188529		3	6	3	6	1		1.15407
P62754	Rps6	0.000129848	-0.272367	-0.103426	-0.523608	4	-0.224818	0.114336		5	13	5	13	1.37851		1.15369
Q8C3Y4	Kntc1	0.542374	-0.369278	0.0783366	0.169668	4	0.105275	0.187334		15	31	15	31	1.04731		1.15258
Q9QWF0	Chaf1a	0.0223464	-0.632383	0.130799	-0.212651	4	-0.172972	0.169081		4	10	4	10	1.32193		1.14896
Q9Z204	Hnrnpc	1.86828	0.0852887	-0.0388805	0.515914	4	0.60765	0.436698		11	16	11	16	0.540568		1.14822
Q91XD6	Vps36	0.237115	0.0354832	0.0970714	-0.103023	4	0.0666618	0.0705598		10	21	10	21	1.07039		1.13705
O09110	Map2k3	-0.090718	-0.519859	-0.30107	-0.483339	4	-0.348747	0.0984236		5	14	5	14	1.48543		1.13668
Q99J62	Rfc4	0.726496	0.151209	0.296428	0.252658	4	0.356698	0.126962		14	24	14	24	0.777608		1.13431
P62855	Rps26	0.283264	0.194339	0.0024505	0.0500489	4	0.132526	0.0647204		2	4	2	4	1		1.13253
Q8K394	Plcl2	0.337776	0.372952	0.645241	0.348572	4	0.426135	0.0734046		8	13	8	13	0.70044		1.12658
A8C756	Thada	0.216015	0.342669	-0.134461	0.081476	4	0.126425	0.102009		10	20	10	20	1		1.12642
Q64511	Top2b	2.57081	1.33234	-0.181297	0.773574	4	1.12386	0.574692		3	3	3	3	0		1.12386
Q80UJ7	Rab3gap1	0.0579322	-0.262781	-0.141398	-0.284792	4	-0.15776	0.0785054		7	17	7	17	1.28011		1.12235
Q8CFK6	Dennd1c	-0.265197	0.677711	-0.019068	0.0773797	4	0.117707	0.200115		1	2	1	2	1		1.11771
P59110	Senp1	0.816266	0.0859685	0.227864		3	0.3767	0.223568		3	5	3	5	0.736966		1.11367
Q9CX99	Grap	-0.298424		0.263756	0.371503	3	0.112278	0.207693		7	14	7	14	1		1.11228
O55106	Strn	0.314499	1.09828	0.25544	0.958286	4	0.656628	0.216807		19	26	19	26	0.452512		1.10914
Q8BNU0	Armc6	-0.252779	-0.230431	-0.159154		3	-0.214121	0.0282307		2	5	2	5	1.32193		1.10781
O88890	Sh2d1a	1.08369	1.6638		1.24288	3	1.33012	0.173051		7	6	7	6	-0.222392		1.10773
Q99LR1	Abhd12	0.254857	0.0343566	0.132248	-0.00581132	4	0.103913	0.0580693		2	4	2	4	1		1.10391
B9EKS2	Kdm3b	0.323606	-0.0218044	0.125254		3	0.142352	0.100077		18	35	18	35	0.959358		1.10171
Q9QXK9	Sh2d2a	-0.000576963	-0.116614	-0.43191	-0.168188	4	-0.179322	0.0911987		7	17	7	17	1.28011		1.10079
G3X8X7	Vps16	0.137156	0.0775165	0.0769695		3	0.0972139	0.0199716		3	6	3	6	1		1.09721
P70196	Traf6	0.0904189	-0.0938021	0.213627	0.178109	4	0.0970883	0.0686958		2	4	2	4	1		1.09709
O88708	Orc4	0.218313	0.0590783	0.176961	-0.0704817	4	0.0959677	0.0649323		1	2	1	2	1		1.09597
Q8BG67	Efr3a	0.839932		0.0443242	0.190931	3	0.358396	0.244459		3	5	3	5	0.736966		1.09536
Q8K339	Kin	0.678557	-0.245985		-0.149025	3	0.0945158	0.293359		1	2	1	2	1		1.09452
Q3TQ29	Pum2	0.29846	-0.0267341	-0.0984283	0.163112	4	0.0841024	0.0902745		4	8	4	8	1		1.0841
P04184	Tk1	0.162024	-0.99778	-0.0200771	-0.647016	4	-0.375712	0.270218		4	11	4	11	1.45943		1.08372
F6RJV6	Lancl2	0.181297	0.0177794	0.16543	-0.0317249	4	0.0831952	0.053129		3	6	3	6	1		1.0832
Q9D091	Kras	0.210763	0.1995	0.0289934	0.31545	4	0.188677	0.0592841		7	13	7	13	0.893085		1.08176
Q9D4J7	Phf6	0.378269	0.520146	0.545178	0.533862	4	0.494364	0.039035		2	3	2	3	0.584963		1.07933
Q9Z1T1	Ap3b1	-0.310689	0.190299	0.0923428	0.0153548	4	-0.00317318	0.108576		17	36	17	36	1.08246		1.07929
J3QK23	Gm9825;Rnps1	0.377388	0.275722	0.0969365	0.613909	4	0.340989	0.10787		3	5	3	5	0.736966		1.07795
Q8R2T8	Gtf3c5	-0.0773797	0.0519985	0.0560285	0.263155	4	0.0734505	0.0704161		2	4	2	4	1		1.07345
P83940	Tceb1	0.0401112	0.421587	0.145482	0.187894	4	0.198769	0.0805077		6	11	6	11	0.874469		1.07324
E0CXS2	Tle3	0.117944	-0.0321084	0.0672257	-0.322343	4	-0.0423204	0.0984047		6	13	6	13	1.11548		1.07316
E9PVP1	Aim1	-1.01192	-1.23749	-0.512822	-0.95168	4	-0.928479	0.151591		6	24	6	24	2		1.07152
P61965	Wdr5	0.0370439	0.128425	0.0253123	0.411101	4	0.150471	0.0898815		9	17	9	17	0.917538		1.06801
P47738	Aldh2	1.61083	1.59684	1.14163	1.45828	4	1.45189	0.109001		34	26	34	26	-0.387023		1.06487
F6Q3W9	Hdac6	-0.0994972	-0.400358	-0.018425	-0.113817	4	-0.158024	0.0834633		3	7	3	7	1.22239		1.06437
Q920Q8	Ivns1abp	-0.519743	-0.818401	-0.232515		3	-0.523553	0.169142		0	3	1	3	1.58496		1.06141
Q9WUM4	Coro1c	0.407861	-0.101459	-0.0659289	0.352984	4	0.148364	0.134642		8	15	8	15	0.906891		1.05526
Q3UMB9	Kiaa1033	-0.065848	-0.0799659	-0.0177675	0.0650208	4	-0.0246402	0.0327177		9	19	9	19	1.078		1.05336
E9Q3X0	Mvp	-0.559345	-0.463489	-0.300644	-0.287272	4	-0.402688	0.0658104		23	63	23	63	1.45372		1.05103
Q4LDD4	Arap1	-0.376846		-0.334444	-0.524957	3	-0.412082	0.0577495		4	11	4	11	1.45943		1.04735
Q8VE19	Mios	0.0434675	0.0721744	0.0244615		3	0.0467011	0.0138681		2	4	2	4	1		1.0467
G5E852	Jak2	-0.319387	0.174534	-0.230431	-0.37415	4	-0.187358	0.124212		6	14	6	14	1.22239		1.03503
P68433	Hist1h3a	2.63317	1.2042		0.50924	3	1.44887	0.62521		4	3	4	3	-0.415037		1.03383
Q7TMF2	Eri1	0.122256	-0.0716941	0.0966667	-0.0318429	4	0.0288464	0.0475364		1	2	1	2	1		1.02885
P57780	Actn4	1.91316	-0.676296	0.339822	0.521553	4	0.52456	0.532635		79	112	79	112	0.503574		1.02813
Q9DBR7	Ppp1r12a	0.720018	0.615322	0.519039	0.636172	4	0.622638	0.0412839		28	37	28	37	0.402098		1.02474
Q9QZD8	Slc25a10	0.182033	-0.0938944	0.132379	-0.121848	4	0.0246676	0.0774001		5	10	5	10	1		1.02467
P29351	Ptpn6	0.979544	1.08855	0.88323	0.664392	4	0.903929	0.090189		46	50	46	50	0.120294		1.02422
P13379	Cd5	0.685686	1.02758	0.848398	0.949199	4	0.877715	0.0737697		29	32	29	32	0.142019		1.01973
Q9QXS1	Plec	1.75263	-0.143771	-0.181886	0.168	4	0.398744	0.458049		164	252	164	252	0.619728		1.01847
P31750	Akt1	-0.219958	-0.413211	-0.0720732	-0.222162	4	-0.231851	0.0699141		8	19	8	19	1.24793		1.01608
P42669	Pura	0.0211601	0.466027	0.0832474	0.26135	4	0.207946	0.0999568		4	7	4	7	0.807355		1.0153
P15066	Jund	-0.896388	-0.46909	-0.343623		3	-0.5697	0.167311		2	6	2	6	1.58496		1.01526
P23249	Mov10	0.644014	0.739416	0.976877	0.636915	4	0.749305	0.0793749		10	12	10	12	0.263034		1.01234
Q60960	Kpna1	0.126171	-0.205879	-0.121581	-0.148481	4	-0.0874425	0.0733423		7	15	7	15	1.09954		1.01209
Q8VE11	Mtmr6	-0.081476	-0.096175	-0.120482	0.331705	4	0.00839295	0.10807		1	2	1	2	1		1.00839
Q64701	Rbl1	0.22543	-0.902308	0.0626744	-0.25934	4	-0.218386	0.249231		3	7	3	7	1.22239		1.00401
O09130	Nfatc2ip	0.861657		0.269871	-0.15909	3	0.324146	0.295911		5	8	5	8	0.678072		1.00222
Q9QYJ3	Dnajb1	0.185179	-0.303614	-0.0563712	-0.425889	4	-0.150174	0.135654		9	20	9	20	1.152		1.00183
Q91Z96	Bmp2k	0.223963		0.176195	-0.394885	3	0.00175784	0.1988		3	6	3	6	1		1.00176
Q9D8E6	Rpl4	0.747221	0.587653	-0.213454	-0.0189365	4	0.275621	0.231971		23	38	23	38	0.724366		0.999986
O89112	Lancl1	0.421573	0.152638	0.363003	0.339708	4	0.31923	0.0581396		5	8	5	8	0.678072		0.997302
P19182	Ifrd1	-0.110363	0.218843	-0.143229	0.0123541	4	-0.00559884	0.0819625		2	4	2	4	1		0.994401
P27659	Rpl3	0.220698	-0.0893901	-0.0266753	0.117695	4	0.055582	0.0700622		12	23	12	23	0.938599		0.994181
Q9D8U8	Snx5	0.239736	0.220949	-0.0316512	0.200002	4	0.157259	0.0634908		23	41	23	41	0.83399		0.991249
Q9D554	Sf3a3	1.19899	0.135272	0.105946	0.414136	4	0.463586	0.254781		25	36	25	36	0.526069		0.989655
P28740	Kif2a	0.160089	0.100843	0.100978	-0.04792	4	0.0784974	0.0443877		16	30	16	30	0.906891		0.985388
Q99P31	Hspbp1	-0.0381552	-0.817867	-0.0808201	-0.700333	4	-0.409294	0.203567		8	21	8	21	1.39232		0.983023
Q6DFW4	Nop58	0.811346	0.268434	0.0885487	0.0426443	4	0.302743	0.176396		10	16	10	16	0.678072		0.980815
Q8CII2	Cdc123	0.0642084	-0.0843185	-0.0598859		3	-0.0266653	0.045981		3	6	3	6	1		0.973335
Q9WUK4	Rfc2	0.671026	0.121148	0.274649	0.311852	4	0.344669	0.116351		11	17	11	17	0.628031		0.9727
H3BLG5	Sdcbp	-0.147046	-0.699537	-0.457574	-0.0950959	4	-0.349813	0.141396		2	5	2	5	1.32193		0.972115
B1ATZ0	Hgs	-0.413811	-0.13868	-0.106622	-0.0124317	4	-0.167886	0.0862415		5	11	5	11	1.1375		0.969617
Q3UZ39	Lrrfip1	-0.234379	0.134484		0.616075	3	0.17206	0.246223		19	33	19	33	0.796467		0.968527
P21619	Lmnb2	1.87076	1.16414	0.0160684	0.193456	4	0.811106	0.434077		35	39	35	39	0.156119		0.967225
Q9CS00	Cactin	0.23989	-0.266142	-0.154265	0.0455828	4	-0.0337337	0.111692		1	2	1	2	1		0.966266
Q8CGZ0	Cherp	-0.0137838	-0.00038958	0.0542233	0.00877371	4	0.0122059	0.0147517		15	29	15	29	0.95109		0.963296
P35486	Pdha1	0.605376	0.251689	0.263034	0.259303	4	0.34485	0.086874		15	23	15	23	0.616671		0.961522
P32037	Slc2a3	1.6416		1.26802	1.56296	3	1.49086	0.113712		13	9	13	9	-0.530515		0.960346
Q01237	Hmgcr	-0.332393	0.362891	0.0124972	0.291014	4	0.0835023	0.157884		6	11	6	11	0.874469		0.957971
Q9CQS5	Riok2	0.436276	-0.0894669	-0.477623		3	-0.0436047	0.264814		1	2	1	2	1		0.956395
P22682	Cbl	0.472009	0.628354	0.311038	0.334225	4	0.436406	0.0731833		30	43	30	43	0.519374		0.955781
P97363	Sptlc2	-0.399007	-0.631243	-0.242021		3	-0.42409	0.113056		5	13	5	13	1.37851		0.954421
Q8BUN5	Smad3	-0.135929	0.00920383	-0.0343819	-0.0398739	4	-0.0502452	0.0305983		4	8	4	8	1		0.949755
Q9QWV9	Ccnt1	-0.0325241	-0.0540777	-0.00352448	-0.115816	4	-0.0514856	0.0238135		6	12	6	12	1		0.948514
Q922V4	Plrg1	0.354759	0.198871	0.102591	0.369718	4	0.256485	0.0642146		13	21	13	21	0.691878		0.948363
O35379	Abcc1	-0.555914	-0.629055	-0.650023	-0.0359193	4	-0.467728	0.145343		6	16	6	16	1.41504		0.94731
P15105	Glul	0.118429	-0.397657	0.109829	-0.0440177	4	-0.0533542	0.120682		2	4	2	4	1		0.946646
Q6PA06	Atl2	0.548818	-0.45255	-0.03261	-0.831974	4	-0.192079	0.296039		5	11	5	11	1.1375		0.945424
Q91W50	Csde1	0.125919	-0.450912	-0.0767367	-0.320414	4	-0.180536	0.128244		22	48	22	48	1.12553		0.944995
Q9JKP5	Mbnl1	0.232888	0.232292	0.0377336	0.0361868	4	0.134775	0.0564745		8	14	8	14	0.807355		0.94213
Q60739	Bag1	0.183048	0.911653	1.10145	0.681584	4	0.719433	0.198332		6	7	6	7	0.222392		0.941826
D3Z0Q6	Gys1	-0.191815	0.147176	-0.159154	-0.0386878	4	-0.0606202	0.0766929		2	4	2	4	1		0.93938
Q6ZWV3	Rpl10;Rpl10l	0.35875	0.228849	-0.0972858	0.128821	4	0.154784	0.0963073		7	12	7	12	0.777608		0.932391
Q9CRB2	Nhp2	0.47305	0.694657	0.152508	0.0662614	4	0.346619	0.145314		2	3	2	3	0.584963		0.931582
Q9WUQ2	Preb	0.199686	0.0177794	-0.00595618	-0.116176	4	0.0238334	0.0654795		8	15	8	15	0.906891		0.930724
Q4FCQ7	Ate1	-0.405012	0.0192037	-0.0011113	0.106348	4	-0.0701428	0.11403		3	6	3	6	1		0.929857
Q91W67	Ubl7	-0.188148	-0.82498	-0.0526406	-0.502791	4	-0.39214	0.172353		4	10	4	10	1.32193		0.929788
Q80VD1	Fam98b	0.343861	0.367595	0.115433	0.380064	4	0.301738	0.062554		11	17	11	17	0.628031		0.929769
Q3UII8	Mta3	0.230533	0.325041	-0.00502934	0.0447438	4	0.148822	0.0775845		7	12	7	12	0.777608		0.92643
G3UVU2	Sf3a2	1.2412	-0.135602	-0.0821024		3	0.341166	0.450283		12	18	12	18	0.584963		0.926128
Q80Y81	Elac2	0.38896	0.139862	0.156008	0.0703893	4	0.188805	0.0692551		21	35	21	35	0.736966		0.925771
Q7TQK1	Ints7	0.0727558	-0.108627	0.081885	-0.119291	4	-0.0183194	0.055292		13	25	13	25	0.943416		0.925097
Q5ND34	Wdr81	-0.538935	-0.263698	-0.275961	-0.51019	4	-0.397196	0.0738113		2	5	2	5	1.32193		0.924732
Q8BY71	Hat1	0.647739	-0.321838	0.188401	0.141302	4	0.163901	0.198148		13	22	13	22	0.758992		0.922893
Q80YQ2	Med23	-0.049352	-0.331518	-0.22393	-0.269182	4	-0.218495	0.0605408		10	22	10	22	1.1375		0.919008
B2RXP1	Lrch3	0.119698	-0.0602017	0.0339339	0.189666	4	0.0707743	0.0540377		5	9	5	9	0.847997		0.918771
Q60854	Serpinb6;Serpinb6a	0.688171	0.326307	-0.167102	0.214995	4	0.265593	0.176079		14	22	14	22	0.652077		0.91767
Q8C0E2	Vps26b	0.106094	0.0401209	0.0855606	0.044604	4	0.0690949	0.0160192		10	18	10	18	0.847997		0.917092
E9QP59	Lemd3	0.106653	-0.300928	0.398898		3	0.0682076	0.202935		5	9	5	9	0.847997		0.916204
Q9CYR6	Pgm3	0.0521319	-0.611425	-0.0707392		3	-0.210011	0.203817		11	24	11	24	1.12553		0.91552
G3UX45	Urb2	0.141303	1.05408	0.0244615	0.0877344	4	0.326896	0.243569		4	6	4	6	0.584963		0.911858
Q9D1E8	Agpat5	0.0568513	-0.201891	-0.211298	0.00129784	4	-0.08876	0.0689971		2	4	2	4	1		0.91124
Q9ERI2	Rab27a	0.0396662	0.142217	-0.0761891		3	0.0352315	0.0630875		6	11	6	11	0.874469		0.909701
Q9EP84	Grk6	0.222801	0.588037	0.256286	0.230572	4	0.324424	0.0881618		4	6	4	6	0.584963		0.909387
P62806	Hist1h4a	2.33534	1.23334	0.385928	0.495183	4	1.11245	0.448972		15	13	15	13	-0.206451		0.905995
E9PUE7	Abr	-0.204642	-0.0368514	-0.0542575	-0.0805302	4	-0.0940702	0.0379346		8	16	8	16	1		0.90593
P57080	Usp25	-0.657274	-0.490841	-0.0971623	-0.420916	4	-0.416549	0.117436		10	25	10	25	1.32193		0.90538
P14115	Rpl27a	-0.0330882	-0.115722	-0.172913	-0.0731049	4	-0.0987071	0.0299406		4	8	4	8	1		0.901293
Q3TYX3	Smyd5	0.332462	0.322736	0.0110662		3	0.222088	0.105548		5	8	5	8	0.678072		0.90016
Q8C570	Rae1	0.386657	0.707966	0.29066	0.54587	4	0.482788	0.0916692		15	20	15	20	0.415037		0.897826
P61963	Dcaf7	0.05116	-0.302582	-0.0673794	-0.0964372	4	-0.10381	0.0735456		3	6	3	6	1		0.89619
Q99L27	Gmpr2	0.253739	0.431569	0.361319	0.19497	4	0.310399	0.0530797		10	15	10	15	0.584963		0.895362
G3UYD0	Gtf2i	0.508075	0.015783	0.111031	0.160017	4	0.198727	0.107375		29	47	29	47	0.696608		0.895334
A2AL50	Agps	-0.00460925	-0.413961	0.222681	0.0216219	4	-0.0435668	0.133494		12	23	12	23	0.938599		0.895033
Q62425	Ndufa4	0.341976	-0.0867678	0.204141		3	0.153116	0.12637		6	10	6	10	0.736966		0.890082
Q8R570	Snap47	-0.277033	-0.215312	-0.223391	0.274411	4	-0.110331	0.128976		2	4	2	4	1		0.889669
Q99KP6	Prpf19	0.219841	0.183836	0.0877344	0.258338	4	0.187437	0.0365497		16	26	16	26	0.70044		0.887877
Q6NZF1	Zc3h11a	0.885287	-0.0191558	-0.0889758		3	0.259052	0.313765		11	17	11	17	0.628031		0.887083
E9Q405	Myo18a	0.453004	-0.179155	0.00489684	-0.0369402	4	0.0604514	0.136651		22	39	22	39	0.825971		0.886422
Q8C050	Rps6ka5	-1.42137	-1.35362	-0.799546	-0.63803	4	-1.05314	0.196322		6	23	6	23	1.9386		0.885459
Q8C156	Ncaph	0.350191	-0.288029	0.0900404	0.0299829	4	0.0455463	0.131118		19	34	19	34	0.839535		0.885082
P59235	Nup43	0.762828	0.147697	-0.0288814		3	0.293881	0.23995		6	9	6	9	0.584963		0.878844
A2A6Q5	Cdc27	0.14003	-0.230228	0.0655723	0.141825	4	0.0292999	0.0883147		5	9	5	9	0.847997		0.877297
Q8R1G6	Pdlim2	-0.0919367	-0.302991	-0.146388	-0.35703	4	-0.224587	0.0628489		7	15	7	15	1.09954		0.874949
Q3UE37	Ube2z	-0.244644	-0.0782742	-0.0217604	-0.17028	4	-0.12874	0.0492871		4	8	4	8	1		0.87126
P14733	Lmnb1	1.94442	0.964657	0.15562	0.601221	4	0.916478	0.38049		97	94	97	94	-0.045324		0.871154
Q9Z1Z2	Strap	0.401768	-0.0952192	0.135009		3	0.147186	0.143597		20	33	20	33	0.722466		0.869652
Q9QXB9	Drg2	0.187987	-0.00216567	0.0455828	0.0139267	4	0.0613326	0.0433673		16	28	16	28	0.807355		0.868688
P35282	Rab21	0.31441		0.138683	-0.143994	3	0.103033	0.133525		10	17	10	17	0.765535		0.868568
Q99N87	Mrps5	0.0867218	-0.0975327	0.208268	0.0447438	4	0.0605501	0.0630776		4	7	4	7	0.807355		0.867905
O70551	Srpk1	-0.0482362	0.234379	-0.10135	0.146003	4	0.0576989	0.079337		8	14	8	14	0.807355		0.865054
Q9R1T4	40426	0.716861	0.856468	0.494774	0.30229	4	0.592598	0.122105		34	41	34	41	0.270089		0.862687
O35218	Cpsf2	0.308037	-0.326371	-0.0885922	-0.120435	4	-0.0568404	0.13255		18	34	18	34	0.917538		0.860697
Q8BYK6	Ythdf3		-0.245814	0.121811	-0.562453	3	-0.228818	0.197713		8	17	8	17	1.08746		0.858644
F8WHY8	Mta1	0.273692	0.202261	0.271545	0.122474	4	0.217493	0.0357545		9	14	9	14	0.63743		0.854923
Q811S7	Ubp1	0.383435		0.341872	0.0799754	3	0.268428	0.0949869		2	3	2	3	0.584963		0.85339
Q9D0M5	Dynll2	-0.0571383	0.873577	0.153546	0.500802	4	0.367697	0.204119		5	7	5	7	0.485427		0.853124
Q4FK66	Prpf38a	0.896281	0.0676387	0.0684645	0.3122	4	0.336146	0.195379		7	10	7	10	0.514573		0.850719
G3X9Y5	Ube4a	0.0243111		0.0361868	-0.188496	3	-0.0426661	0.0729956		7	13	7	13	0.893085		0.850419
P46664	Adss	0.206179	-0.339491	-0.089605	-0.0466528	4	-0.0673925	0.11173		18	34	18	34	0.917538		0.850145
Q5SUH7	Clint1	0.182131	0.248899	0.522759	-0.0688919	4	0.221224	0.121581		22	34	22	34	0.628031		0.849256
E9Q8R5	Trabd	0.0319166	-0.191771	-0.309914	-0.135649	4	-0.151354	0.0710689		2	4	2	4	1		0.848646
A2AQA7	Aqr	0.444989	-0.000851441	-0.0176653	-0.0286312	4	0.0994602	0.115318		25	42	25	42	0.748461		0.847921
Q3TIU4	Pde12	-0.14274	-0.192398	-0.0166142	-0.2601	4	-0.152963	0.0514206		9	18	9	18	1		0.847037
Q5F258	Git1	0.11879	-0.271061	-0.306877		3	-0.153049	0.136312		10	20	10	20	1		0.846951
Q99KC8	Vwa5a	1.36494	0.852239	0.668301	0.91242	4	0.949475	0.147902		28	26	28	26	-0.106915		0.84256
E9QAE3	Btaf1	0.0289255	-0.332589	-0.0579622	-0.14307	4	-0.126174	0.077245		23	45	23	45	0.968291		0.842117
Q8BXQ2	Pigt	0.000519464	0.0747794	-0.0664425	-0.374636	4	-0.0914449	0.0987042		11	21	11	21	0.932886		0.841441
Q91ZW3	Smarca5	1.29573	0.389347	0.159887	0.291014	4	0.533995	0.258225		17	21	17	21	0.304855		0.838849
O70503	Hsd17b12	0.32348	0.0558898	0.0308304	0.0760117	4	0.121553	0.0679404		14	23	14	23	0.716207		0.83776
P14576	Srp54	0.137727	0.156138	-0.169826	-0.100314	4	0.00593128	0.0827198		18	32	18	32	0.830075		0.836006
Q9R049	Amfr	-0.102591	-0.48839	-0.0224783	-0.0732718	4	-0.171683	0.106858		4	8	4	8	1		0.828317
Q6PFD9	Nup98	0.289175	0.0224743	0.0364682	-0.0211308	4	0.0817466	0.070222		37	62	37	62	0.744743		0.82649
P49442	Inpp1	0.47706	0.88534	0.494262	0.396159	4	0.563205	0.109487		10	12	10	12	0.263034		0.82624
Q8VE37	Rcc1	0.336318	0.107286	-0.0274838	-0.153174	4	0.0657367	0.104703		13	22	13	22	0.758992		0.824729
Q61024	Asns	0.0346036	-0.960693	-0.878003	-0.622599	4	-0.606673	0.225544		13	35	13	35	1.42884		0.82217
G3XA10	Hnrnpu	1.1623	0.196985	-0.017125	0.418568	4	0.440182	0.256612		33	43	33	43	0.381871		0.822052
Q3U8S1	Cd44		0.573665	-0.38611	0.237074	3	0.141543	0.281151		5	8	5	8	0.678072		0.819615
Q61550	Rad21	0.988619	-0.0133633	-0.0296175	-0.010672	4	0.233741	0.251661		8	12	8	12	0.584963		0.818704
Q8BGC0	Htatsf1	0.315038	0.24306	0.140517		3	0.232871	0.0506367		8	12	8	12	0.584963		0.817834
Q9CQM9	Glrx3	0.624955	0.0149265	0.134615	-0.0915867	4	0.170728	0.158301		23	36	23	36	0.646363		0.817091
Q60591	Nfatc2	-0.187261	-0.504673	-0.0562062	-0.146723	4	-0.223716	0.0975762		19	39	19	39	1.03747		0.813759
Q8BX09	Rbbp5	0.0803319	-0.133622	0.0614306	0.12446	4	0.0331502	0.0571376		7	12	7	12	0.777608		0.810758
Q5DTM8	Rnf20	0.0143976	-0.0762195	0.0487942	-0.103147	4	-0.0290437	0.0361279		19	34	19	34	0.839535		0.810492
H3BKM2	Zc3hc1	0.387129	-0.152885	0.229834		3	0.154693	0.160352		7	11	7	11	0.652077		0.806769
Q60605	Myl6	0.407057	0.254352	-0.123245	0.345169	4	0.220833	0.118902		10	15	10	15	0.584963		0.805796
Q99NG0	Rad54l2	0.180495	-0.0101489	-0.338086	-0.614757	4	-0.195624	0.176029		1	2	1	2	1		0.804376
S4R2J9	Prrc2c	1.69222	0.0394192	-0.171823	0.264476	4	0.456073	0.421567		44	56	44	56	0.347923		0.803997
Q9CWN7	Cnot11	0.551416	-0.217491	0.0104934	0.260989	4	0.151352	0.165317		7	11	7	11	0.652077		0.803429
Q99J09	Wdr77	-0.222434	-0.0697244	-0.333462	-0.164739	4	-0.19759	0.0551567		5	10	5	10	1		0.80241
Q4VBE8	Wdr18	0.102465	0.146395	0.0742314	0.275722	4	0.149703	0.0445526		7	11	7	11	0.652077		0.80178
P62242	Rps8	0.604893	0.172359	-0.167831	-0.0127082	4	0.149178	0.167062		7	11	7	11	0.652077		0.801255
E9PWC8	Papola	0.0950189	-0.0480989	-0.00421883		3	0.0142337	0.0423322		18	31	18	31	0.784271		0.798505
Q3UFY8	Trmt10c	-0.215865	-0.382946	-0.112896	-0.115269	4	-0.206744	0.0634465		1	2	1	2	1		0.793256
Q9Z1F9	Uba2	0.535729	-0.00562303	-0.0280868	0.0425043	4	0.136131	0.134011		33	52	33	52	0.656046		0.792176
Q6ZPE2	Sbf1	0.0081018	0.406319	0.0820213	0.198997	4	0.17386	0.0868807		15	23	15	23	0.616671		0.790531
Q9CZW4	Acsl3	0.221051	0.1644	0.173127	0.254957	4	0.203384	0.0212271		6	9	6	9	0.584963		0.788346
Q3TJZ6	Fam98a	0.075292	0.224658	-0.154345		3	0.0485348	0.110224		6	10	6	10	0.736966		0.7855
Q6NV83	U2surp	0.0983202	-0.135491	0.132511	-0.025089	4	0.0175628	0.0612233		30	51	30	51	0.765535		0.783098
Q80U56	Avl9	-0.401412	-0.0810032	-0.170248		3	-0.217554	0.0954706		2	4	2	4	1		0.782446
F2Z3X6	Pdpk1	-0.157691	-0.33468	-0.0540627	-0.328163	4	-0.218649	0.0684721		8	16	8	16	1		0.781351
Q5STT8	Itk	-0.797262	-0.0483674	-0.200134	-0.230042	4	-0.318951	0.164322		7	15	7	15	1.09954		0.780584
P06240	Lck	0.641266	0.990084	0.33514	0.568227	4	0.633679	0.135552		28	31	28	31	0.146841		0.780521
Q9ERA6	Tfip11	-0.0440443	-0.384753	-0.226611	-0.382025	4	-0.259358	0.0807276		18	37	18	37	1.03953		0.78017
Q80UU2	Rpp38	0.308591	0.234869		0.0402612	3	0.194574	0.0800375		2	3	2	3	0.584963		0.779536
Q3UQA7	Selh	0.445578	0.4336	0.0522768	0.242816	4	0.293568	0.0928769		5	7	5	7	0.485427		0.778995
Q6ZQ88	Kdm1a	0.346518	-0.237728	-0.120184	-0.030133	4	-0.0103818	0.12633		22	38	22	38	0.788496		0.778114
Q9QZD4	Ercc4	0.309914	0.25181	-0.010425	0.220825	4	0.193031	0.0702871		2	3	2	3	0.584963		0.777993
Q9D6R2	Idh3a	0.628854	0.0309716	0.180148	0.0615688	4	0.225386	0.138283		15	22	15	22	0.552541		0.777927
O54984	Asna1	0.197468	0.0506062	-0.128693	0.14104	4	0.0651054	0.0713289		11	18	11	18	0.710493		0.775599
Q8R0F6	Ilkap	0.0775129	0.202261	0.206768	0.27035	4	0.189223	0.0403511		8	12	8	12	0.584963		0.774185
Q99L48	Nmd3	0.340696	0.201383	0.0843364	0.125519	4	0.187984	0.0563807		4	6	4	6	0.584963		0.772946
Q8QZY9	Sf3b4	-0.0932897	-0.095805	-0.076326	-0.14186	4	-0.10182	0.01403		6	11	6	11	0.874469		0.772649
P97355	Sms	0.945443	0.644595	0.350724		3	0.64692	0.171685		11	12	11	12	0.125531		0.772451
Q9JK81	Myg1	0.780413	0.40294	0.202512	0.323889	4	0.427439	0.124668		26	33	26	33	0.343954		0.771393
Q8VI36	Pxn	-0.254957	-0.408665	-0.263075	-0.00504381	4	-0.232935	0.08377		3	6	3	6	1		0.767065
Q9CXY9	Pigk	0.305842	0.186501	-0.128409	0.361881	4	0.181454	0.10957		6	9	6	9	0.584963		0.766416
Q8K4Z5	Sf3a1	1.29159	0.129613	0.0513025	0.27262	4	0.436282	0.288761		39	49	39	49	0.329308		0.76559
Q9D358	Acp1	0.381498	0.568227	0.511164	0.307662	4	0.442138	0.0594587		8	10	8	10	0.321928		0.764066
G3UXX3	Spr	0.591049	0.631617	0.207143	0.169797	4	0.399901	0.122588		14	18	14	18	0.36257		0.762471
Q99KQ4	Nampt	0.453557	0.620774	0.307195	0.417812	4	0.449835	0.0649394		25	31	25	31	0.31034		0.760175
Q9R190	Mta2	0.240691	0.339822	0.138945	0.158725	4	0.219546	0.0457429		33	48	33	48	0.540568		0.760114
Q6A068	Cdc5l	0.220547	0.213752	0.141564	0.234011	4	0.202468	0.0207333		17	25	17	25	0.556393		0.758862
Q91YW3	Dnajc3	-0.0847446	-0.399274	-0.073621	-0.407727	4	-0.241342	0.0936658		13	26	13	26	1		0.758658
Q60865	Caprin1	0.196294	0.279768	-0.0853589	0.412294	4	0.200749	0.105227		17	25	17	25	0.556393		0.757143
Q8CCP0	Nemf	-0.539333	-0.158172	-0.0834775	-0.201692	4	-0.245669	0.100885		5	10	5	10	1		0.754331
G3X8R5	Qrich1	-0.155749	-0.0799812	0.0813396	0.212632	4	0.0145602	0.0824799		12	20	12	20	0.736966		0.751526
Q8BUM3	Ptpn7	-0.261471	-0.599309	-0.138394	-0.308001	4	-0.326794	0.09763		9	19	9	19	1.078		0.751209
Q9DBG7	Srpr	-0.177854	-0.503589	0.000576963	-0.315468	4	-0.249084	0.106686		12	24	12	24	1		0.750916
Q91YR7	Prpf6	0.314015	0.276556	0.19862	0.127105	4	0.229074	0.041628		30	43	30	43	0.519374		0.748448
D3Z4H6	Tia1	0.292122	0.0992279	-0.0170666	0.278461	4	0.163186	0.0744392		4	6	4	6	0.584963		0.748148
B1ASP2	Jak1	0.210229	0.829444	0.177471	0.382723	4	0.399967	0.15007		11	14	11	14	0.347923		0.74789
A2BDX0	Adnp	0.249737	-0.0332595	0.118626	0.0799754	4	0.103769	0.0583596		16	25	16	25	0.643856		0.747626
Q91VH2	Snx9	-1.00971	-0.472629	-0.167718	-0.45799	4	-0.527011	0.175548		12	29	12	29	1.27302		0.746008
Q8BJZ4	Mrps35	0.34108	-0.0273073	0.35242	-0.0323297	4	0.158466	0.108735		4	6	4	6	0.584963		0.743428
P62814	Atp6v1b2	-0.148739	0.222063	0.047678	0.24123	4	0.0905579	0.0908741		21	33	21	33	0.652077		0.742635
Q9CR00	Psmd9	-0.124725	0.131985	0.00475305		3	0.00400414	0.0741066		9	15	9	15	0.736966		0.74097
F8VQ87	Xrn1	-0.0840643	0.114234	0.0119249	-0.141144	4	-0.0247623	0.0560708		10	17	10	17	0.765535		0.740772
Q8BGQ7	Aars	-0.181929	-0.784483	-0.294261	-0.364775	4	-0.406362	0.131543		28	62	28	62	1.14684		0.740479
Q8BT07	Cep55	0.524853	-0.457177	0.107286	-0.16196	4	0.00325043	0.208603		3	5	3	5	0.736966		0.740216
Q9Z1B5	Mad2l1	1.01978		0.326307	-0.175387	3	0.390235	0.346494		11	14	11	14	0.347923		0.738158
Q9CPN8	Igf2bp3	-0.247928	-0.0099891	0.276318	-0.0161618	4	0.000559892	0.107308		9	15	9	15	0.736966		0.737525
Q8QZT1	Acat1	0.541471	0.12075	0.331934	0.132774	4	0.281732	0.0992002		27	37	27	37	0.454566		0.736298
Q62225	Cish	-0.325962	0.23008	-0.80619	-0.152853	4	-0.263731	0.214918		4	8	4	8	1		0.736269
O70152	Dpm1	0.223694	0.473112	0.405448	0.173127	4	0.318845	0.0716389		9	12	9	12	0.415037		0.733883
Q9D0F6	Rfc5	0.584306	0.149389	0.209017	0.153676	4	0.274097	0.104291		16	22	16	22	0.459432		0.733529
P28076	Psmb9	0.102558	0.496718	0.0230424	0.369494	4	0.247953	0.111198		5	7	5	7	0.485427		0.73338
P63154	Crnkl1	1.06142	-0.111103	-0.00948074	0.330788	4	0.317906	0.265237		9	12	9	12	0.415037		0.732944
P84244	H3f3a;H3f3c	1.87525	1.23793		0.328836	3	1.14734	0.448703		4	3	4	3	-0.415037		0.732301
Q9QXX4	Slc25a13	0.283509	0.496616	-0.0259406	0.44074	4	0.298731	0.117249		20	27	20	27	0.432959		0.73169
Q3UIR3	Dtx3l	-0.178364	0.449746	-0.0451188	-0.0152138	4	0.0527624	0.136997		15	24	15	24	0.678072		0.730834
Q99N69	Lpxn	-1.30299	-1.03094	-0.74916	-0.944582	4	-1.00692	0.11495		6	20	6	20	1.73697		0.730046
Q8CAY6	Acat2;Acat3	0.178486	0.241474	0.196985	0.204892	4	0.205459	0.0132186		16	23	16	23	0.523562		0.729021
Q6URW6	Myh14	0.941531	0.55562	0.202888	0.711671	4	0.602927	0.15512		11	12	11	12	0.125531		0.728458
P56960	Exosc10	0.485156	0.452385	-0.0864155	0.64284	4	0.373491	0.158839		36	46	36	46	0.353637		0.727128
Q99J95	Cdk9	0.0409421	-0.0844256	-0.171368	-0.206645	4	-0.105374	0.0551198		9	16	9	16	0.830075		0.724701
Q8VDD5	Myh9	1.00535	0.53973	0.162339	0.709908	4	0.604331	0.175948		219	238	219	238	0.120031		0.724362
D0QMC3	Mndal	2.31948	3.53754	1.30999	2.05963	4	2.30666	0.462747		3	0	3	1	-1.58496		0.721699
Q2TPA8	Hsdl2	0.864097		0.448795	0.851599	3	0.721497	0.136399		11	11	11	11	0		0.721497
Q9JM13	Rabgef1	-0.340847	-0.400549	-0.254255	-0.127825	4	-0.280869	0.0591969		2	4	2	4	1		0.719131
E9PWG6	Ncapg	0.312742	-0.335699	0.190172	-0.157094	4	0.00253044	0.150366		28	46	28	46	0.716207		0.718737
Q99LE6	Abcf2	0.0970389	-0.144074	-0.0599009	-0.133828	4	-0.060191	0.0556627		14	24	14	24	0.777608		0.717417
Q7TNP2	Ppp2r1b	0.749912	0.196733	0.132379	0.23008	4	0.327276	0.14233		29	38	29	38	0.389947		0.717223
Q9CQV8	Ywhab	0.659654		0.126709	0.359521	3	0.381961	0.154257		23	29	23	29	0.334419		0.71638
Q91WK2	Eif3h	0.397771	0.0304067	-0.186968	0.0723116	4	0.0783804	0.120678		27	42	27	42	0.63743		0.71581
Q99ME2	Wdr6	0.0994481	0.0893626	-0.203884	0.537644	4	0.130643	0.152817		2	3	2	3	0.584963		0.715605
Q8BVE3	Atp6v1h	-0.0621217	-0.125478	-0.0173148	0.119423	4	-0.0213731	0.051912		9	15	9	15	0.736966		0.715592
P05063	Aldoc	0.0425162	0.983897	0.709996	0.0233263	4	0.439934	0.24158		38	46	38	46	0.275634		0.715568
Q8C9V1	Tbc1d10c	-0.1141	0.111833	-0.0167893	-0.0726193	4	-0.0229191	0.0491424		6	10	6	10	0.736966		0.714046
P26323	Fli1	-0.111966		0.0261627	-0.203369	3	-0.0963908	0.0667162		8	14	8	14	0.807355		0.710964
Q922Y1	Ubxn1	0.120341	-0.373252	-0.0884081	-0.316887	4	-0.164552	0.113183		6	11	6	11	0.874469		0.709917
B7FAU9	Flna	1.24965	0.706995	0.888305	0.501821	4	0.836693	0.158682		166	152	166	152	-0.127112		0.709581
Q3TFI6	Gimap1	-0.509544	0.117429	-0.0653854	0.0626744	4	-0.0987064	0.142202		8	14	8	14	0.807355		0.708648
E9PYG6	Rasa1	0.364459	0.512581	0.488618	0.307662	4	0.41833	0.0491368		18	22	18	22	0.289507		0.707837
Q06180	Ptpn2	-0.303342	-0.132704	-0.0668806	0.0110662	4	-0.122965	0.0669208		9	16	9	16	0.830075		0.70711
Q9D8X5	Cnot8	0.35679	-0.0429769	0.146786	0.419539	4	0.220034	0.105295		5	7	5	7	0.485427		0.705461
P35821	Ptpn1	0.571515	0.0714881	0.305445	0.129745	4	0.269548	0.112266		20	27	20	27	0.432959		0.702508
Q91YM4	Tbrg4	0.0356088	-0.102837	-0.0993553	0.206768	4	0.0100462	0.0730664		13	21	13	21	0.691878		0.701924
Q8C6G8	Wdr26	-0.0322419	-0.080454	-0.149793	-0.44495	4	-0.17686	0.0925622		6	11	6	11	0.874469		0.69761
P63168	Dynll1		0.107688	-0.29442	-0.143628	3	-0.11012	0.117281		4	7	4	7	0.807355		0.697235
Q921G8	Tubgcp2	0.204815	-0.174898	0.0255958	-0.0689221	4	-0.00335241	0.0805704		16	26	16	26	0.70044		0.697087
P61358	Rpl27	0.0541376	-0.0897278	0.0150693	-0.140826	4	-0.0403366	0.045215		6	10	6	10	0.736966		0.696629
Q6DIC0	Smarca2	0.46033	0.399116	0.416083	0.27274	4	0.387067	0.040234		21	26	21	26	0.308122		0.69519
P84228	Hist1h3b	2.34139	1.16427	0.499884	0.433387	4	1.10973	0.442466		4	3	4	3	-0.415037		0.694696
Q7TMY7	Ipo8	0.302137	0.232292	-0.0404524	0.159887	4	0.163466	0.0739157		9	13	9	13	0.530515		0.693981
E9QP19	Trim33	0.236215	0.258217	0.242938	0.374733	4	0.278026	0.0325629		15	20	15	20	0.415037		0.693063
Q8K4Z3	Apoa1bp	0.443968	0.286408	0.155361	-0.0591492	4	0.206647	0.106443		5	7	5	7	0.485427		0.692074
E9Q481	Smek1	0.312617	-0.17158	0.015783	-0.170524	4	-0.00342593	0.114182		21	34	21	34	0.695145		0.691719
Q9ESE1	Lrba	0.0386286	-0.179302	-0.0556663	0.0150693	4	-0.0453177	0.0489494		18	30	18	30	0.736966		0.691648
P60762	Morf4l1	-0.174151	-0.462654	-0.128724	-0.172831	4	-0.23459	0.0767506		10	19	10	19	0.925999		0.691409
A2AR12	Mapkap1	-0.00259452		0.283803	0.0378742	3	0.106361	0.089487		2	3	2	3	0.584963		0.691323
D3Z216	Tab2	-0.23217	-0.468451	-0.232057		3	-0.310893	0.0787793		2	4	2	4	1		0.689107
O88544	Cops4	0.240946	-0.0862317	0.162081	-0.0730442	4	0.0609379	0.0827864		22	34	22	34	0.628031		0.688969
Q6ZWY9	Hist1h2bc;Hist2h2bb;Hist1h2bh;Hist1h2bm	1.23793	0.873971	0.214498	0.424062	4	0.687616	0.229288		5	5	5	5	0		0.687616
Q9QXE7	Tbl1x	0.594378	0.626392	0.241596	-0.00569545	4	0.364168	0.150991		12	15	12	15	0.321928		0.686096
Q62261	Sptbn1	2.40133	-0.0644045	0.0606008	0.63951	4	0.759259	0.568425		198	188	198	188	-0.0747678		0.684491
Q8CH25	Sltm	1.56909	0.548535	0.0892269	0.53097	4	0.684456	0.313437		2	2	2	2	0		0.684456
D3YZN8	Unc45a	-0.295841	-0.559877	-0.217927	-0.189911	4	-0.315889	0.0843599		4	8	4	8	1		0.684111
Q9D4H1	Exoc2	-0.0176369	0.0988238	0.238053	0.077243	4	0.0991207	0.0527678		6	9	6	9	0.584963		0.684083
Q8CFI7	Polr2b	0.0387027	0.137241	-0.0182204	0.128689	4	0.0716032	0.037325		36	55	36	55	0.611435		0.683038
F6ZDS4	Tpr	1.66132	-0.121	0.176706		3	0.572342	0.551229		177	191	177	191	0.109823		0.682165
Q8BFV2	Pcid2	0.395796	0.168257	0.11703	0.105678	4	0.19669	0.0677498		10	14	10	14	0.485427		0.682117
Q99JZ4	Sar1a	0.255443	0.0794293	0.222063	0.229711	4	0.196661	0.0397242		15	21	15	21	0.485427		0.682088
Q99P69	Nuf2	0.169209	-0.605903	0.265197		3	-0.0571656	0.275764		3	5	3	5	0.736966		0.6798
Q9WTI7	Myo1c	-0.350384	-0.224351	-0.147026	-0.0302951	4	-0.188014	0.0672307		17	31	17	31	0.866733		0.678719
Q810B6	Ankfy1	-0.262433	-0.293483	-0.00821787	-0.314176	4	-0.219578	0.071251		21	39	21	39	0.893085		0.673507
Q8VI33	Taf9		0.505688	-0.253653	0.310573	3	0.187536	0.227672		10	14	10	14	0.485427		0.672963
P17427	Ap2a2	0.167215	0.419755	0.344715	0.174279	4	0.276491	0.06296		38	50	38	50	0.395929		0.67242
Q9Z0I7	Slfn1	0.199139	0.937118	0.348346	0.152897	4	0.409375	0.180789		20	24	20	24	0.263034		0.67241
Q9Z1Z0	Uso1	-0.124328	-0.196492	0.0592168	-0.180806	4	-0.110602	0.0586888		25	43	25	43	0.782409		0.671806
P01849	Tcra	-0.0306892	0.232292	0.214125	0.606063	4	0.255448	0.131355		6	8	6	8	0.415037		0.670485
Q8BGE6	Atg4b	0.0004906	-0.0986755	-0.106343		3	-0.0681758	0.0344045		3	5	3	5	0.736966		0.66879
G3X922	Dnajc13	0.0492031	0.114234	0.0291348	0.0972062	4	0.0724445	0.0199486		47	71	47	71	0.595158		0.667603
E9Q066	Larp4	-0.0669502	-0.45694	-0.308162	0.269392	4	-0.140665	0.158552		8	14	8	14	0.807355		0.66669
Q922H4	Gmppa	-0.00446544	-0.441948	-0.0869517	-0.300164	4	-0.208382	0.0997097		6	11	6	11	0.874469		0.666087
Q3V3R1	Mthfd1l	0.445028	0.0585243	0.1125	0.0583858	4	0.16861	0.0930159		56	79	56	79	0.496426		0.665035
P97770	Thumpd3	-0.240253	-0.0784418	0.185867	-0.0739702	4	-0.0516997	0.0881293		14	23	14	23	0.716207		0.664507
Q6PGG2	Gmip	-0.31371	-0.0419369	-0.219656	-0.0873501	4	-0.165663	0.0620983		18	32	18	32	0.830075		0.664412
Q9DCD2	Xab2	0.754091	-0.0261463	-0.0457441	-0.0346775	4	0.161881	0.197444		12	17	12	17	0.5025		0.664381
Q9QXK3	Copg2	0.244258	-0.0205453	0.17594	-0.0208966	4	0.0946889	0.0680756		31	46	31	46	0.569366		0.664055
Q924C1	Xpo5	-0.138028	-0.294615	-0.296633	-0.27033	4	-0.249902	0.037767		25	47	25	47	0.910733		0.660831
Q62293	Tgtp	1.29311	1.3147	0.279055	0.218223	4	0.776272	0.304914		39	36	39	36	-0.115477		0.660794
P28659	Celf1	0.0662763	0.267236	0.114767	0.906814	4	0.338773	0.194126		8	10	8	10	0.321928		0.660701
Q9Z1W9	Stk39	1.56303	1.93395	1.00195	1.53491	4	1.50846	0.191763		27	15	27	15	-0.847997		0.660461
Q09143	Slc7a1	0.440185	0.259182	0.15782	0.328836	4	0.296506	0.0593829		7	9	7	9	0.36257		0.659076
P33610	Prim2	0.274843	-0.106948	0.0270125	0.0980152	4	0.0732307	0.0795103		14	21	14	21	0.584963		0.658193
E9QAP7	Taf4a	0.228385	0.669662	0.023894	0.657091	4	0.394758	0.160627		10	12	10	12	0.263034		0.657792
E9PXY1	Cul4b	0.254634	0.139208	0.132116	0.0828388	4	0.152199	0.0363728		31	44	31	44	0.505235		0.657434
D3Z2J3	Dhx30	0.656262	0.557484	0.186881	1.22398	4	0.656151	0.214549		3	3	3	3	0		0.656151
Q8VI75	Ipo4	0.0418626	-0.271914	-0.127873	-0.129576	4	-0.121875	0.0641723		21	36	21	36	0.777608		0.655733
Q8BWT1	Acaa2	0.448174	0.565305	0.348686	0.42664	4	0.447201	0.0447935		33	38	33	38	0.203533		0.650735
Q8VDM6	Hnrnpul1	0.117866	0.515511	0.0783366	0.328951	4	0.260166	0.101342		29	38	29	38	0.389947		0.650113
Q9ERS5	Plekha2	-0.142217	-0.143182	-0.0747145	-0.275454	4	-0.158892	0.0420293		4	7	4	7	0.807355		0.648463
Q91YN9	Bag2	-0.837055	0.253868	-0.39316	-0.432377	4	-0.352181	0.225557		1	2	1	2	1		0.647819
J3QNW0	Dnmt1	0.378307	-0.199918	-0.0716183	0.0822938	4	0.0472661	0.124515		31	47	31	47	0.600393		0.647659
P23611	Irf8	0.902039	0.895225	-0.190158	0.479541	4	0.521662	0.257018		11	12	11	12	0.125531		0.647193
Q91YD3	Dcp1a	0.405012		0.113834	0.334568	3	0.284471	0.0877087		14	18	14	18	0.36257		0.647041
Q3URQ0	Tex10	0.0132323	0.320889	0.148479	0.207643	4	0.172561	0.0640296		18	25	18	25	0.473931		0.646492
Q9D517	Agpat3	0.130839	-0.220782	0.0886844	0.246347	4	0.0612722	0.0997491		6	9	6	9	0.584963		0.646235
Q99020	Hnrnpab	0.584955	-0.074988	0.0340748	0.0827026	4	0.156686	0.146514		20	28	20	28	0.485427		0.642113
Q9EQQ9	Mgea5	0.128219	0.0575542	0.128029	0.0923428	4	0.101536	0.0169135		11	16	11	16	0.540568		0.642105
Q9CR57	Rpl14	0.543383	0.388465	-0.0221413	0.204141	4	0.278462	0.12185		7	9	7	9	0.36257		0.641032
Q9DB77	Uqcrc2	0.300324	0.35061	0.030548	0.273098	4	0.238645	0.0711992		25	33	25	33	0.400538		0.639183
Q8C0L8	Cog5	-0.0524159	0.257011	0.00633393	0.281906	4	0.123209	0.0854359		14	20	14	20	0.514573		0.637782
Q920Q6	Msi2	0.143341		0.369271	0.154454	3	0.222355	0.0735279		3	4	3	4	0.415037		0.637393
E9PVY8	Macf1	0.353358	0.102053	0.215741	0.407298	4	0.269613	0.0688894		121	156	121	156	0.366539		0.636152
Q91VA7	Idh3b	0.425947	0.249385	0.199248	0.185359	4	0.264985	0.0553878		24	31	24	31	0.369234		0.634219
P62267	Rps23	-0.133037	-0.100453	-0.207961	0.0236102	4	-0.10446	0.048259		3	5	3	5	0.736966		0.632505
P07607	Tyms	0.753482		0.182184	-0.0633187	3	0.290783	0.241962		15	19	15	19	0.341037		0.631819
Q9QYA2	Tomm40	0.642279	-0.0233138	0.0988238	0.257855	4	0.243911	0.144727		13	17	13	17	0.387023		0.630934
P62334	Psmc6	-0.266517	0.068602	-0.00815983	0.174406	4	-0.00791702	0.0939729		27	42	27	42	0.63743		0.629513
Q8CIH9	Ppat	-0.101247	0.355242	-0.244668	0.839073	4	0.2121	0.245018		12	16	12	16	0.415037		0.627137
Q60967	Papss1	0.545824	-0.324003	-0.0321379	-0.0239004	4	0.0414456	0.182034		6	9	6	9	0.584963		0.626408
P42209	40421	-0.155231	0.0791562	0.0380147	0.120352	4	0.0205729	0.0609639		23	35	23	35	0.605721		0.626294
G3UY52	Usp9x	0.141207	0.104739	0.0880059	-0.175322	4	0.0396577	0.0725153		6	9	6	9	0.584963		0.62462
Q6DFZ1	Gbf1	0.0721945	-0.243865	-0.379263		3	-0.183645	0.133758		32	56	32	56	0.807355		0.62371
A2BE28	Las1l	0.0868904	0.423632	0.0553345	0.265677	4	0.207883	0.0855365		3	4	3	4	0.415037		0.622921
Q9CPW4	Arpc5	0.225683	0.230203	-0.050861		3	0.135008	0.0929439		10	14	10	14	0.485427		0.620435
O35309	Nmi	0.540862	0.434134	0.24306	0.361207	4	0.394816	0.0626066		12	14	12	14	0.222392		0.617208
Q6ZQ38	Cand1	0.422985	0.283922	0.24306	0.125783	4	0.268937	0.0613173		55	70	55	70	0.347923		0.616861
E9QLQ3	Pde3b	-0.0990932	0.567351	0.387252	0.32008	4	0.293898	0.141014		8	10	8	10	0.321928		0.615826
Z4YJT3	Larp1	0.129276	0.0984196	-0.196013	0.336855	4	0.0921345	0.109672		32	46	32	46	0.523562		0.615696
Q8CHY6	Gatad2a	-0.0622599	0.0190614	0.0220482	-0.0716486	4	-0.0231997	0.0253416		9	14	9	14	0.63743		0.61423
P54923	Adprh	0.538597	0.424922	0.260026	0.292782	4	0.379082	0.0640108		17	20	17	20	0.234465		0.613547
B2RX14	Zcchc11	0.114348	0.782744	0.171335	0.264116	4	0.333136	0.153014		14	17	14	17	0.280108		0.613244
O88712	Ctbp1	0.0664425	0.170566	0.22132	0.15562	4	0.153487	0.0322417		16	22	16	22	0.459432		0.612919
F8WHG5	Akt2	-0.136585	0.052555	0.239887	-0.0446426	4	0.0278035	0.0805523		14	21	14	21	0.584963		0.612766
A2A5V4	Sh3bp1	0.414018	-0.112381	0.286408	0.267835	4	0.21397	0.113532		44	58	44	58	0.398549		0.61252
Q6A0A2	Larp4b	0.0652646	0.0295589	0.14104	-0.305717	4	-0.0174633	0.0988554		11	17	11	17	0.628031		0.610568
O88543	Cops3	0.353008	-0.0225662	-0.0455208	0.276675	4	0.140399	0.10202		13	18	13	18	0.469485		0.609884
Q9Z329	Itpr2	-0.264476	-0.466676	-0.33448	-0.269043	4	-0.333669	0.0471307		26	50	26	50	0.943416		0.609748
Q3U4X8	Lig1	0.322163	-0.615972	-0.00714458	-0.254806	4	-0.13894	0.19811		50	84	50	84	0.748461		0.609521
P84089	Erh	0.331028	0.303693	0.0728604	0.0691522	4	0.194183	0.0713389		6	8	6	8	0.415037		0.609221
P13405	Rb1	0.0186442	-1.04647	-0.15165		3	-0.39316	0.330335		2	4	2	4	1		0.60684
Q91V41	Rab14	-0.154583	-0.139029	0.164658	0.316377	4	0.0468556	0.116064		19	28	19	28	0.559427		0.606283
B1AQR8	Lgals9	-0.0576929	0.26111	0.235727	0.323889	4	0.190758	0.0848642		3	4	3	4	0.415037		0.605796
O89110	Casp8	0.0390435	-0.366876	0.277628	-0.156949	4	-0.0517883	0.137569		26	41	26	41	0.657112		0.605324
Q69ZS7	Hbs1l	-0.0739573	-0.341245	0.260628	0.235972	4	0.0203495	0.142557		4	6	4	6	0.584963		0.605312
Q64337	Sqstm1	-0.779722	-0.645728	-0.389527	-0.656922	4	-0.617975	0.0819745		3	7	3	7	1.22239		0.604418
Q8JZR0	Acsl5	0.142242	0.0628125	0.139339	0.0622599	4	0.101663	0.022598		24	34	24	34	0.5025		0.604164
P21981	Tgm2	-0.239398	0.683921	0.878529	0.587845	4	0.477724	0.246569		33	36	33	36	0.125531		0.603255
Q60972	Rbbp4	0.0328757	0.0615688	-0.0631831	-0.0438839	4	-0.0031556	0.0299299		23	35	23	35	0.605721		0.602565
Q9Z2I9	Sucla2	0.404344	0.189413	0.173383	0.188907	4	0.239012	0.055236		14	18	14	18	0.36257		0.601582
Q3UHD9	Agap2	-0.215989	-0.0372807	-0.0843491	-0.141748	4	-0.119842	0.0385144		17	28	17	28	0.719892		0.60005
Q8BH43	Wasf2	0.330211	0.461319	0.166201		3	0.319244	0.0853695		14	17	14	17	0.280108		0.599352
Q8CAS9	Parp9	0.0257644	0.542209	0.0687396	0.0920721	4	0.182196	0.120787		9	12	9	12	0.415037		0.597234
P43247	Msh2	0.378869	-0.0356975	0.16633	0.151599	4	0.165275	0.0847549		43	58	43	58	0.431716		0.596991
Q61686	Cbx5	0.35124	0.277033	0.160275	-0.0646911	4	0.180964	0.0908284		12	16	12	16	0.415037		0.596002
Q9CQM8	Rpl21	-0.198746	-0.133796	-0.230787	-0.0060431	4	-0.142343	0.0497111		6	10	6	10	0.736966		0.594623
Q62318	Trim28	0.131503	0.322505	0.133695	0.258338	4	0.21151	0.047407		30	39	30	39	0.378512		0.590022
Q922D8	Mthfd1	0.17067	-0.149153	-0.010643	-0.0256616	4	-0.00369679	0.0658862		55	83	55	83	0.59368		0.589983
Q8K268	Abcf3	-0.224905	-0.209178	-0.045491	-0.229112	4	-0.177171	0.0441025		10	17	10	17	0.765535		0.588363
G8JL74	Ptbp3	0.591375	0.385376	0.12446	0.0698396	4	0.292763	0.121026		22	27	22	27	0.295456		0.588219
G3UYG6	Gigyf2		0.408494	0.197614	0.701682	3	0.43593	0.146157		18	20	18	20	0.152003		0.587933
Q9Z2I8	Suclg2	0.180168	0.0659858	0.181039	0.0285692	4	0.113941	0.0392388		18	25	18	25	0.473931		0.587872
O54825	Bysl	1.23328	0.661202	0.117163	0.944933	4	0.739144	0.237952		10	9	10	9	-0.152003		0.587141
F7CZD1	Nfs1	0.635271	0.800993	0.529471	0.378068	4	0.585951	0.0890136		4	4	4	4	0		0.585951
Q4QRL3	Ccdc88b	-0.229711	-0.0738184	-0.1153	-0.240827	4	-0.164914	0.0415545		50	84	50	84	0.748461		0.583547
Q9CZU3	Skiv2l2	0.287079	0.11703	0.140124	0.158725	4	0.175739	0.0380801		43	57	43	57	0.406625		0.582365
Q1HFZ0	Nsun2	0.123921	0.123136	0.0927487	0.00389003	4	0.0859241	0.0282912		39	55	39	55	0.495957		0.581882
Q62419	Sh3gl1	0.187231		0.0146409	-0.667813	3	-0.155314	0.261048		9	15	9	15	0.736966		0.581652
O88455	Dhcr7	0.611755	0.411535	0.354565	0.0560285	4	0.358471	0.114911		6	7	6	7	0.222392		0.580863
Q3U186	Rars2	0.478185	-0.181215	0.152638	-0.187625	4	0.0654958	0.158861		7	10	7	10	0.514573		0.580069
Q62433	Ndrg1	0.0861091		0.349365	0.259664	3	0.231713	0.0772699		11	14	11	14	0.347923		0.579636
Q9JJA4	Wdr12	0.662551	0.169797	0.0210533	0.337996	4	0.297849	0.13773		14	17	14	17	0.280108		0.577957
Q7TMY8	Huwe1	-0.182057	0.0319597	-0.0793408	-0.018235	4	-0.0619182	0.0460598		61	95	61	95	0.639118		0.5772
Q91YZ8	Pabpc4;Gm10110		0.461005	0.0499095	0.357045	3	0.28932	0.12341		32	39	32	39	0.285402		0.574722
P60766	Cdc42	0.254307	0.028852	-0.0204282	-0.306538	4	-0.0109518	0.115256		12	18	12	18	0.584963		0.574011
Q9CPP0	Npm3	0.680868	0.361881	0.190299	0.00647756	4	0.309881	0.143378		5	6	5	6	0.263034		0.572916
Q8BWQ6	9030624J02Rik	-0.0024505	0.256165	0.130536	0.337996	4	0.180562	0.0744411		16	21	16	21	0.392317		0.572879
E9PWG2	Trappc8	-0.206143	-0.201261	0.122739	-0.37443	4	-0.164774	0.103948		6	10	6	10	0.736966		0.572192
Q9QZH3	Ppie	0.804753	0.0574156	-0.111726		3	0.250148	0.281569		8	10	8	10	0.321928		0.572076
Q8R0B4	Tardbp	0.353413	0.0448837	0.054779	0.173639	4	0.156679	0.0718064		15	20	15	20	0.415037		0.571716
Q8VDP3	Mical1	0.405604	0.698041	0.532766	0.350045	4	0.496614	0.0772685		38	40	38	40	0.0740006		0.570614
Q11011	Npepps	0.216015	0.23217	0.245252	0.342782	4	0.259055	0.0285424		50	62	50	62	0.31034		0.569395
O88967	Yme1l1	0.0110936	-0.356439	0.00158609	-0.14701	4	-0.122693	0.0859131		13	21	13	21	0.691878		0.569185
Q9DCC5	Cbx3	0.744922	0.174534	0.054779	0.0984196	4	0.268164	0.160834		13	16	13	16	0.29956		0.567724
Q9WTM5	Ruvbl2	0.191739	0.131063	0.0250288	0.0680516	4	0.10397	0.0364682		37	51	37	51	0.462972		0.566942
Q9Z2Z6	Slc25a20	0.0335548	0.046002	-0.143564	-0.0115734	4	-0.0188952	0.0433576		12	18	12	18	0.584963		0.566067
H9KUX8	Birc6	0.0392214	-0.242943	-0.0683623	-0.126517	4	-0.0996503	0.0588209		48	76	48	76	0.662965		0.563315
Q8VHE0	Sec63	0.400054	-0.471429	0.00604663		3	-0.0217761	0.25196		22	33	22	33	0.584963		0.563186
Q99PV8	Bcl11b	0.834956	0.452806	0.0905825	0.371615	4	0.43749	0.153541		11	12	11	12	0.125531		0.563021
Q9CYA6	Zcchc8	0.38069	0.0957219	0.226015	0.260507	4	0.240734	0.0586116		12	15	12	15	0.321928		0.562662
Q8CI94	Pygb	0.098243	0.455965	0.214871	0.396269	4	0.291337	0.0822828		58	70	58	70	0.271302		0.562639
Q8VDM4	Psmd2;Gm5422	-0.356031	0.0590783	-0.0862163	0.0343566	4	-0.0872031	0.0950633		51	80	51	80	0.649503		0.5623
O09106	Hdac1;Gm10093	0.204449	0.184344	0.0539454	0.132906	4	0.143911	0.0335591		21	28	21	28	0.415037		0.558949
Q8CBY8	Dctn4	0.0915099	-0.157592	0.0943712	-0.135649	4	-0.0268402	0.0693028		12	18	12	18	0.584963		0.558122
Q8R5C5	Actr1b	0.399616	-0.100685	-0.00421883	-0.225042	4	0.0174175	0.135179		11	16	11	16	0.540568		0.557986
P80314	Cct2	0.604147	0.152638	-0.158735	0.148479	4	0.186632	0.157112		58	75	58	75	0.370838		0.55747
Q9CWI3	Bccip	0.151506	0.0219061	-0.070512	0.0659858	4	0.0422215	0.0462146		7	10	7	10	0.514573		0.556795
G5E8J9	Scyl2	-0.0950467	-0.114066	-0.0826981	-0.0899274	4	-0.0954347	0.00670724		14	22	14	22	0.652077		0.556642
Q8CGY8	Ogt	0.183425	-0.069891	0.0408223	-0.102109	4	0.0130618	0.0645108		35	51	35	51	0.543142		0.556204
Q9DCX1	Mad2l1bp	0.227489	-0.528095	0.211511		3	-0.0296982	0.249241		2	3	2	3	0.584963		0.555264
O55098	Stk10	-0.0263043	0.199248	0.358284	0.206643	4	0.184468	0.0792397		41	53	41	53	0.370368		0.554836
Q9CXW2	Mrps22	0.212668	-0.0899121	0.366364	0.431249	4	0.230092	0.116096		4	5	4	5	0.321928		0.55202
Q91X20	Ash2l	0.629992	0.250598	0.361544		3	0.414045	0.112624		20	22	20	22	0.137504		0.551548
Q9JLI0	Akr1c12	-0.365469	-0.107555	1.22854		3	0.25184	0.493994		13	16	13	16	0.29956		0.5514
P22892	Ap1g1	-0.146264	0.031254	0.0832474	0.0875986	4	0.013959	0.0549198		20	29	20	29	0.536053		0.550012
Q8VDQ8	Sirt2	-0.0329472	-0.403542	-0.329885	0.0174944	4	-0.18722	0.105221		6	10	6	10	0.736966		0.549746
O88895	Hdac3	-0.444137	0.130008	-0.0683018	0.24123	4	-0.0353001	0.150564		4	6	4	6	0.584963		0.549662
Q8BVQ5	Ppme1	0.562559		0.107152	-0.156836	3	0.170958	0.210108		10	13	10	13	0.378512		0.54947
Q9DC16	Ergic1	0.483581		0.626019	0.538538	3	0.549379	0.0414738		12	12	12	12	0		0.549379
Q9ES00	Ube4b	-0.118891	-0.332226	-0.0530895	-0.247577	4	-0.187946	0.0628008		27	45	27	45	0.736966		0.54902
Q8K1A6	Cc2d1a	0.0782133	-0.184703	-0.00298947		3	-0.0364932	0.0777242		4	6	4	6	0.584963		0.548469
P62702	Rps4x;Rps4y2	0.116145	-0.0930171	-0.0454017	0.0359054	4	0.00340782	0.0460487		24	35	24	35	0.544321		0.547728
Q8C166	Cpne1	0.228047	0.0721744	0.194591	-0.0379915	4	0.114205	0.0607949		20	27	20	27	0.432959		0.547165
A2ADR8	Ppp1r8	0.310951	0.0806577	0.0705267	-0.0664123	4	0.0989309	0.078226		11	15	11	15	0.447459		0.54639
Q80U78	Pum1	0.208644	-0.105442	0.111165	-0.0899582	4	0.0311022	0.077045		7	10	7	10	0.514573		0.545675
P48193	Epb41;Epb4.1	0.634375	0.880176	0.40305	0.261952	4	0.544888	0.135584		9	9	9	9	0		0.544888
Q5SUA5	Myo1g	-0.00432161	0.564329	0.0533894	0.298306	4	0.227926	0.129911		53	66	53	66	0.316474		0.5444
Q9CU62	Smc1a	0.643698	-0.169939	0.046002	0.091666	4	0.152857	0.173274		61	80	61	80	0.391191		0.544048
P21126	Ubl4a	-0.190046	-0.103116	-0.0241204	-0.0594198	4	-0.0941755	0.0358082		9	14	9	14	0.63743		0.543254
A3KGU5	Sptan1	2.31502	-0.171271	0.110898	0.502636	4	0.689321	0.559236		248	224	248	224	-0.146841		0.542479
Q8K1E0	Stx5;Stx5a	0.486105	0.138159	-0.0220241	0.0528332	4	0.163768	0.112317		10	13	10	13	0.378512		0.54228
F8WHU7	Stag1	-0.0344975	0.0926134	0.181421	-0.220547	4	0.0047474	0.0871931		20	29	20	29	0.536053		0.5408
Q91VC3	Eif4a3;Gm8994	0.53665	-0.00785518	0.0988238	0.170694	4	0.199578	0.118192		34	43	34	43	0.338802		0.53838
P62204	Calm1	0.191508	-0.227962	0.346531	-0.321567	4	-0.00287262	0.161271		11	16	11	16	0.540568		0.537696
P70460	Vasp	0.635047	0.636079	0.0729976	0.172103	4	0.379057	0.149469		26	29	26	29	0.157541		0.536598
F6XC25	Cc2d1b	0.165823	-0.5032	-0.0950497	-0.202688	4	-0.158779	0.138438		21	34	21	34	0.695145		0.536367
P62849	Rps24	0.0841197	0.134221	-0.0837374	0.346758	4	0.12034	0.0887024		6	8	6	8	0.415037		0.535378
Q6P9L6	Kif15	0.255632	-0.798115	0.0434845	-0.733435	4	-0.308108	0.268084		29	52	29	52	0.842459		0.53435
Q8VBT9	Aspscr1	-0.246591	0.0501882	0.0147838	-0.135729	4	-0.0793368	0.0687927		17	26	17	26	0.612977		0.53364
O88487	Dync1i2	0.214157	-0.835729	-0.0828051		3	-0.234792	0.312458		10	17	10	17	0.765535		0.530742
Q9QUJ7	Acsl4	0.280878	0.1129	0.411643	0.225275	4	0.257674	0.0620847		24	29	24	29	0.273018		0.530693
Q99LC3	Ndufa10	0.179041	0.297133	0.29901	0.224658	4	0.24996	0.0292986		14	17	14	17	0.280108		0.530068
E9Q586	Dctn1	0.163882	0.134878	0.151599	0.121546	4	0.142976	0.00929265		52	68	52	68	0.387023		0.529999
Q9Z0H3	Smarcb1	0.268434	0.1125	0.285935	-0.207128	4	0.114935	0.114212		6	8	6	8	0.415037		0.529973
Q9CPY7	Lap3	0.452432	0.549028	0.00158609	0.15095	4	0.288499	0.127798		33	39	33	39	0.241008		0.529507
P33174	Kif4	0.673486	-0.322722	0.157691	0.231801	4	0.185064	0.203989		41	52	41	52	0.342888		0.527952
Q810D6	Grwd1	0.0226981	-0.0565362	-0.107197	-0.087948	4	-0.0572458	0.0286201		6	9	6	9	0.584963		0.527717
Q99K95	Rtfdc1	0.0164244	-0.607485	0.305679	0.0550568	4	-0.0575812	0.19419		4	6	4	6	0.584963		0.527381
D3Z2J6	Tmx2	-0.0666748	-0.245882	-0.309324	0.122606	4	-0.124819	0.0971675		7	11	7	11	0.652077		0.527258
Q6P2B1	Tnpo3	0.160911	-0.202389	0.0149265	-0.123795	4	-0.0375868	0.0799744		23	34	23	34	0.563901		0.526314
O35134	Polr1a	-0.341872	-0.0818733	-0.260394	0.0363275	4	-0.161953	0.0855323		23	37	23	37	0.685891		0.523939
Q8CEC0	Nup88	0.0731959	-0.12975	0.115566	-0.0241057	4	0.00872662	0.0546387		14	20	14	20	0.514573		0.5233
Q8K310	Matr3	0.64749	0.151079	0.238542	0.327687	4	0.3412	0.108275		30	34	30	34	0.180572		0.521772
P31230	Aimp1	0.294792	-0.155245	0.0574156	-0.138362	4	0.0146501	0.105113		19	27	19	27	0.50696		0.52161
Q8CBE3	Wdr37	-0.0517201	0.319155	0.202136	-0.22159	4	0.0619953	0.122175		8	11	8	11	0.459432		0.521427
Q9CW03	Smc3	0.742482	-0.0718609	0.0771062	0.142348	4	0.222519	0.179024		61	75	61	75	0.298081		0.5206
Q9QZM0	Ubqln2	0.0399628	0.462366	0.138028	0.24184	4	0.220549	0.0905309		13	16	13	16	0.29956		0.52011
P29341	Pabpc1	0.0824231	0.444985	0.182946	0.258097	4	0.242113	0.0766018		52	63	52	63	0.27684		0.518953
P09450	Junb	-0.578697	-0.584393	-0.0983511	-0.664837	4	-0.481569	0.129245		10	20	10	20	1		0.518431
Q6PGA2	Rrad	-0.728748	-0.963813	-0.421477		3	-0.704679	0.157021		3	7	3	7	1.22239		0.517713
A2AL12	Hnrnpa3	1.06519	-0.113785	-0.100732	0.0779266	4	0.23215	0.281102		32	39	32	39	0.285402		0.517552
Q9Z2L7	Crlf3	0.0834469	0.233765	0.199248	0.0395596	4	0.139005	0.0461744		10	13	10	13	0.378512		0.517517
Q9QXK7	Cpsf3	0.401254	-0.0652344	-0.00958239	-0.0019634	4	0.0811184	0.107639		17	23	17	23	0.436099		0.517217
Q5U458	Dnajc11	0.0332004	0.239765	0.154842	-0.148849	4	0.0697397	0.0842946		11	15	11	15	0.447459		0.517199
Q03147	Cdk7	-0.0404015	-0.383153	-0.237115		3	-0.220223	0.0993037		6	10	6	10	0.736966		0.516742
Q9DCL9	Paics	0.0819039	-0.0158555	0.141694	-0.0293377	4	0.0446013	0.0407641		31	43	31	43	0.472068		0.51667
Q8BH69	Sephs1	0.39876	0.0425043	0.206143	0.198368	4	0.211444	0.0729309		17	21	17	21	0.304855		0.516298
Q9DBL7	Coasy	0.523649	0.0506062	0.0285692	-0.480961	4	0.0304658	0.205182		15	21	15	21	0.485427		0.515893
G3X9G4	Dnm2	0.164658	0.356031	0.180403	0.164143	4	0.216309	0.0467268		52	64	52	64	0.29956		0.515869
Q9WVA3	Bub3	0.342891	-0.108285	0.0893626	-0.0990308	4	0.0562342	0.105847		16	22	16	22	0.459432		0.515666
Q3UDD3	Poldip3	0.774355	0.403595	0.173511	0.380397	4	0.432965	0.124996		17	18	17	18	0.0824622		0.515427
P21958	Tap1	0.503855	0.714927	0.0174944	0.164915	4	0.350298	0.15855		33	37	33	37	0.165059		0.515357
P12970	Rpl7a;Gm16477;Gm5619;Gm17415;Gm5459	0.53051	0.282143	-0.172685	0.183836	4	0.205951	0.145773		21	26	21	26	0.308122		0.514073
D3Z7C8	Bcat2	0.177572	0.136585	0.176067	0.0690147	4	0.13981	0.0254344		17	22	17	22	0.371969		0.511779
Q811M1	Arhgap15	-0.10916	0.853437	0.44297	0.357158	4	0.386101	0.197433		11	12	11	12	0.125531		0.511632
P63038	Hspd1	0.828281	0.236952	-0.0284546	0.228973	4	0.316438	0.181407		83	95	83	95	0.194816		0.511254
Q6ZWZ6	Rps12	0.586883	-0.179956	0.0640551	-0.219656	4	0.0628314	0.185602		11	15	11	15	0.447459		0.51029
P52431	Pold1	0.00508724	-0.207994	-0.0817054	0.0352016	4	-0.0623527	0.0545061		39	58	39	58	0.572579		0.510226
B1AT82	Prpsap1	0.275682	0.316957	0.198243	0.091666	4	0.220637	0.0495332		18	22	18	22	0.289507		0.510143
Q61033	Tmpo	0.277062	-0.126218	-0.0559812	-0.0756416	4	0.0048052	0.09195		31	44	31	44	0.505235		0.510041
Q6A026	Pds5a	0.239719	-0.132625	0.186627	-0.0618121	4	0.0579773	0.0914056		68	93	68	93	0.451696		0.509673
Q99NB9	Sf3b1	0.321585	-0.137013	0.00619029	-0.0376953	4	0.0382668	0.0990756		70	97	70	97	0.47063		0.508897
Q8BP67	Rpl24	0.381479	0.338909	0.0492125	0.211884	4	0.245371	0.0746516		5	6	5	6	0.263034		0.508406
Q7TN29	Smap2	0.5256	0.525868	0.0716254	0.135272	4	0.314592	0.122594		7	8	7	8	0.192645		0.507237
Q9WTL7	Lypla2	0.22334		0.164529	-0.00241131	3	0.128486	0.0676147		10	13	10	13	0.378512		0.506998
Q8R3C0	Mcmbp	0.0387768	-0.476418	0.140648		3	-0.0989978	0.190988		23	35	23	35	0.605721		0.506723
Q3UYV9	Ncbp1	0.210613	0.0182069	0.166201	0.10286	4	0.12447	0.0417542		33	43	33	43	0.381871		0.506341
Q3V300	Kif22	0.320991	-0.748238	0.0885487	-0.681608	4	-0.255077	0.270042		13	22	13	22	0.758992		0.503915
Q6PAR5	Gapvd1	0.32182	0.0398403	0.0451634	0.0229004	4	0.107431	0.0716204		38	50	38	50	0.395929		0.50336
Q9DAA6	Exosc1	0.0872122	0.132116	-0.0114862	-0.136347	4	0.0178738	0.0595155		5	7	5	7	0.485427		0.503301
D3YYW8	Rbm42	-0.258941	0.0381552	-0.0415953	-0.0698001	4	-0.0830453	0.0629301		2	3	2	3	0.584963		0.501917
Q9JK23	Psmg1	0.447643	0.14483	0.275603	0.0170667	4	0.221285	0.0920773		14	17	14	17	0.280108		0.501393
P00493	Hprt1	0.135745	0.293017	0.246712	0.43776	4	0.278309	0.0625594		18	21	18	21	0.222392		0.500701
P68181	Prkacb	0.370713	0.342782	0.384823	0.0123541	4	0.277668	0.0888684		18	21	18	21	0.222392		0.500061
Q542I8	Itgb2	-0.121413	-0.0858795	0.0206267	0.0398403	4	-0.0367065	0.0395176		40	58	40	58	0.536053		0.499346
P62317	Snrpd2	0.637222	0.163756	0.346872	0.241474	4	0.347331	0.103659		18	20	18	20	0.152003		0.499334
Q61937	Npm1;Gm5611	0.752996	-0.103472	-0.154265	0.4959	4	0.24779	0.223947		21	25	21	25	0.251539		0.499328
Q91WG2	Rabep2	-0.219711	-0.755649	-0.152516		3	-0.375959	0.190833		6	11	6	11	0.874469		0.498511
A2AL12	Hnrnpa3	0.784657	0.012068	-0.0139459	0.0692897	4	0.213017	0.191338		32	39	32	39	0.285402		0.498419
O35286	Dhx15	0.089298	0.15782	0.179766	0.138683	4	0.141392	0.0192863		57	73	57	73	0.356935		0.498326
P62889	Rpl30	0.231803	0.0954519	-0.0638615	0.214747	4	0.119535	0.068242		10	13	10	13	0.378512		0.498047
Q3THE2	Myl12b;Myl9	0.883476	0.372841	0.248899	0.485839	4	0.497764	0.137373		15	15	15	15	0		0.497764
Q8C3V4	Stat1	0.845391	1.25242	0.0475384	0.268674	4	0.603505	0.273984		84	78	84	78	-0.106915		0.49659
Q8R3C7	Ddx19b	-0.106214	0.106884	0.0318186	-0.074031	4	-0.0103856	0.048962		19	27	19	27	0.50696		0.496574
Q9CQC6	Bzw1	0.448371	0.0635029		-0.157802	3	0.118024	0.177098		20	26	20	26	0.378512		0.496536
Q8BYA0	Tbcd	-0.132906	-0.0619928	-0.0165266	-0.288875	4	-0.125075	0.0596196		26	40	26	40	0.621488		0.496413
P32067	Ssb	0.664654	0.187514	0.180403	0.591679	4	0.406063	0.129102		31	33	31	33	0.0901978		0.49626
Q91Z67	Srgap2	0.119808	-0.0621886	-0.324383		3	-0.0889211	0.128922		14	21	14	21	0.584963		0.496041
Q3THK7	Gmps	0.259685	-0.139697	0.0673634	-0.00544924	4	0.0454757	0.0832902		41	56	41	56	0.449803		0.495279
P54822	Adsl	0.235008	0.11836	0.0437644	0.0650208	4	0.115538	0.0428024		30	39	30	39	0.378512		0.49405
Q8BKC5	Ipo5	0.593725	-0.0266459	-0.0457739	-0.181297	4	0.085002	0.173032		58	77	58	77	0.408806		0.493808
E9QM99	Dock10	0.57639	0.175173	0.338909	0.275365	4	0.341459	0.0852537		54	60	54	60	0.152003		0.493462
Q8R3P6	Vwa9	0.0846856	-0.00166005	-0.149009	-0.0187026	4	-0.0211714	0.0482484		7	10	7	10	0.514573		0.493402
Q8JZM7	Cdc73	0.141351	-0.290074	0.0769695	-0.0497854	4	-0.0303849	0.0952335		16	23	16	23	0.523562		0.493177
Q9CQA3	Sdhb	0.576884	0.145351	0.253989	0.316377	4	0.323151	0.0916618		16	18	16	18	0.169925		0.493076
Q6P5F9	Xpo1	0.189434	0.00288251	0.153287	-0.0833399	4	0.0655657	0.0639923		58	78	58	78	0.427421		0.492987
P52633	Stat6	0.247937	0.249506	0.0769695	0.507516	4	0.270482	0.0887789		24	28	24	28	0.222392		0.492874
E9PUF7	Arhgef1	0.118179	0.151859	0.184344	0.193961	4	0.162086	0.0171849		78	98	78	98	0.329308		0.491393
P62874	Gnb1	-0.270589	-0.0894976	0.121413	-0.136712	4	-0.0938462	0.0813587		14	21	14	21	0.584963		0.491116
O08582	Gtpbp1	0.262763	0.171719	0.174534	0.0247452	4	0.15844	0.0493229		27	34	27	34	0.332575		0.491016
Q9Z1N5	Ddx39b	0.818274	0.209641	0.0771062	0.176706	4	0.320432	0.168322		32	36	32	36	0.169925		0.490357
Q923T9	Camk2g	-0.0425043	-0.10135	0.00934717	-0.244924	4	-0.094858	0.0548951		10	15	10	15	0.584963		0.490104
Q91YP3	Dera	-0.463727	-0.143277	-0.00659373	-0.197286	4	-0.202721	0.0958094		13	21	13	21	0.691878		0.489157
P30681	Hmgb2	1.01938		0.0639171	0.00690837	3	0.3634	0.3284		33	36	33	36	0.125531		0.488931
F8WGT1	Ahcyl2	-0.359634	-0.728335	-0.283562	-0.211765	4	-0.395824	0.114875		13	24	13	24	0.884523		0.488699
Q8BMF4	Dlat	1.09209	0.153027	0.0607392	0.145612	4	0.362868	0.243975		22	24	22	24	0.125531		0.488399
A2AIV2	Kiaa1429;1110037F02Rik	0.308269	0.0812033	0.00230647	0.0124972	4	0.101069	0.071254		13	17	13	17	0.387023		0.488092
Q9ERK4	Cse1l	0.314338	-0.132072	0.0206267	-0.0721035	4	0.0326973	0.0989946		62	85	62	85	0.455195		0.487892
Q6PCM2	Ints6	0.0172418	0.120883	-0.0399035	0.18916	4	0.0718454	0.0513459		6	8	6	8	0.415037		0.486883
H3BJU7	Arhgef2	0.283597	0.0727232	-0.0488449	0.301471	4	0.152237	0.0847951		23	29	23	29	0.334419		0.486656
E9Q1G8	40427	0.620556	0.224287	0.118094	0.19333	4	0.289067	0.112723		48	55	48	55	0.196397		0.485464
O08528	Hk2	0.0385989	0.219958	0.132774	0.134221	4	0.131388	0.0370411		36	46	36	46	0.353637		0.485025
Q8BN21	Vrk2	-0.0471195	0.0918014	0.381726	-0.161169	4	0.0663097	0.117172		3	4	3	4	0.415037		0.481347
P17426	Ap2a1	-0.132643	0.14274	0.0143553	0.0621217	4	0.0216436	0.0578505		32	44	32	44	0.459432		0.481075
Q60898	Sla	-0.0892269	0.401412	-0.296704	0.248049	4	0.0658824	0.158454		3	4	3	4	0.415037		0.48092
Q9CZD3	Gars	0.337722	-0.146659	0.0479571	-0.144584	4	0.0236088	0.114215		35	48	35	48	0.455679		0.479288
Q9DCW4	Etfb	0.426024	0.176195	0.145221	0.430928	4	0.294592	0.0775626		22	25	22	25	0.184425		0.479017
Q9EPU0	Upf1	0.0541077	-0.029971	0.000144262	-0.11926	4	-0.0237447	0.0362785		53	75	53	75	0.500898		0.477154
Q8R5L3	Vps39	-0.107286	-0.120529	-0.0964218		3	-0.108079	0.00697058		2	3	2	3	0.584963		0.476883
Q8CG48	Smc2	0.36965	-0.344428	0.0923428	-0.176838	4	-0.0148182	0.156576		79	111	79	111	0.490635		0.475817
Q9JHI7	Exosc9	0.352989	0.428571	0.158725	0.19232	4	0.283151	0.0643924		7	8	7	8	0.192645		0.475797
Q8BH74	Nup107	0.394942	-0.222986	0.00561557	0.0652966	4	0.0607169	0.127558		33	44	33	44	0.415037		0.475754
P49615	Cdk5	0.515666	0.346191	0.324811	-0.110776	4	0.268973	0.133587		13	15	13	15	0.206451		0.475424
Q99LI7	Cstf3	0.0768128	-0.0682262	0.0392788		3	0.0159551	0.0434629		24	33	24	33	0.459432		0.475387
E9Q2X6	Smc4	0.429226	-0.280773	0.130799	-0.109981	4	0.0423178	0.15414		86	116	86	116	0.431716		0.474034
Q8CHP8	Pgp	0.103457	0.393746	0.257735	0.244644	4	0.249895	0.0593199		12	14	12	14	0.222392		0.472288
Q8R480	Nup85	0.454723	0.234624	0.124063	0.302641	4	0.279013	0.069169		14	16	14	16	0.192645		0.471658
O08797	Serpinb9	1.46634	0.55395	0.0292762	0.604356	4	0.66348	0.29753		24	21	24	21	-0.192645		0.470835
Q9JKR6	Hyou1	0.129955		-0.338925	-0.468052	3	-0.225674	0.18168		50	81	50	81	0.695994		0.47032
F8WIT2	Anxa6	0.847181	0.271784	0.237564	0.0368901	4	0.348355	0.174159		116	126	116	126	0.119299		0.467654
Q9WU78	Pdcd6ip	-0.141302	-0.301746	0.0333701	-0.211247	4	-0.155231	0.0709277		63	97	63	97	0.622633		0.467402
A8Y5J3	Cpsf3l	0.0684833	-0.000678226	-0.0226834	0.164271	4	0.0523483	0.0420602		3	4	3	4	0.415037		0.467386
Q8BMS1	Hadha	0.173645	0.260026	0.24732	0.0499095	4	0.182725	0.0481926		46	56	46	56	0.283793		0.466518
P17751	Tpi1	0.304256	0.709732	0.259062	0.251689	4	0.381184	0.11013		33	35	33	35	0.0848889		0.466073
P53395	Dbt	0.433993	0.299245	0.123534	0.319618	4	0.294097	0.0641227		8	9	8	9	0.169925		0.464022
Q8CGK3	Lonp1	0.386261	0.293606	0.0592168	0.209391	4	0.237119	0.0694335		53	62	53	62	0.226276		0.463395
E9QMF4	Osgep	0.113333	0.214498	0.122606	0.115033	4	0.141368	0.0244599		8	10	8	10	0.321928		0.463296
O35654	Pold2	0.146691	-0.162299	0.0543623	-0.0645101	4	-0.00643894	0.0675834		13	18	13	18	0.469485		0.463046
G3X8Y3	Naa15	-0.192952	-0.0199016	0.00705194	0.0241778	4	-0.0454059	0.0500116		45	64	45	64	0.508147		0.462741
Q3UNN4	Smarcc1	0.189713	-0.15996	0.152119	-0.0778326	4	0.0260098	0.085669		34	46	34	46	0.436099		0.462109
P58742	Aaas	-0.00273852	-0.282983	-0.0685287	0.0799754	4	-0.0685687	0.0776597		9	13	9	13	0.530515		0.461946
P26041	Msn	0.0906493	-0.0638464	0.221939	-0.0113262	4	0.0593539	0.0629731		81	107	81	107	0.401617		0.460971
P53986	Slc16a1	0.609178	0.183455	0.10608	0.263515	4	0.290557	0.110963		8	9	8	9	0.169925		0.460482
Q3UPL0	Sec31a	-0.255561	-0.544414	-0.245865	-0.320396	4	-0.341559	0.0696125		35	61	35	61	0.801454		0.459895
Q80UY2	Kcmf1	-0.421264	0.334797	0.154972	0.108759	4	0.044316	0.162671		3	4	3	4	0.415037		0.459353
P14148	Rpl7	0.577638	0.160533	-0.0649627	0.213876	4	0.221771	0.133126		28	33	28	33	0.237039		0.45881
B1AXN9	Rps6ka3	0.00897255	0.465191	0.296898	0.299948	4	0.267752	0.0947958		36	41	36	41	0.187627		0.455379
Q8BJY1	Psmd5	0.0186442	0.0230424	-0.0160743	-0.014966	4	0.00266158	0.010538		19	26	19	26	0.452512		0.455174
Q9CQQ7	Atp5f1	0.482351	0.571628	0.200379	0.137241	4	0.3479	0.105779		26	28	26	28	0.106915		0.454815
P57787	Slc16a3	0.624154	0.56511	0.463309	0.166587	4	0.45479	0.101648		10	10	10	10	0		0.45479
Q99JX4	Eif3m	0.158606	-0.188052	-0.0608788	-0.120435	4	-0.05269	0.0750698		19	27	19	27	0.50696		0.45427
Q61191	Hcfc1	0.451859	0.215119	-0.0635901	-0.178616	4	0.106193	0.141802		55	70	55	70	0.347923		0.454116
Q8R0G9	Nup133	0.372804	0.0360461	0.0322419	0.133169	4	0.143565	0.0799019		42	52	42	52	0.308122		0.451688
Q9QZN4	Fbxo6		0.567935	0.0224743	-0.10403	3	0.162126	0.206164		9	11	9	11	0.289507		0.451633
Q3UKJ7	Smu1	0.679966	0.269991	0.152119	0.241718	4	0.335948	0.117392		12	13	12	13	0.115477		0.451426
P45376	Akr1b1;Akr1b3	0.896549	0.706464	0.306262	0.483571	4	0.598212	0.128809		31	28	31	28	-0.146841		0.45137
Q543K9	Pnp	0.271601	0.763751	0.475396		3	0.503583	0.142769		3	5	3	5	-0.0524674		0.451115
Q9Z1D1	Eif3g	0.0942948	-0.184703	-0.0261022	-0.174345	4	-0.0727138	0.0664172		16	23	16	23	0.523562		0.450848
P59325	Eif5	-0.0143553	-0.197732	-0.123937	-0.300822	4	-0.159212	0.060391		19	29	19	29	0.610053		0.450842
G5E924	Hnrnpl	0.136886	-0.0466379	0.059909	-0.0554114	4	0.0236865	0.0459422		35	47	35	47	0.425306		0.448992
Q8BHJ5	Tbl1xr1	0.101815	0.43189	0.190046	0.180657	4	0.226102	0.0713918		12	14	12	14	0.222392		0.448494
Q2EMV9	Parp14	0.0740613	0.49968	-0.0131741	-0.0878254	4	0.118185	0.131397		35	44	35	44	0.330149		0.448334
G3X920	Armc8	-0.0812033	-0.28981	-0.0194628	-0.371124	4	-0.1904	0.0835099		9	14	9	14	0.63743		0.44703
Q9DAW6	Prpf4	-0.0179219	0.0604625	0.0651587	0.0196308	4	0.0318325	0.0194822		15	20	15	20	0.415037		0.44687
Q6PB66	Lrpprc	0.136157	-0.34885	0.0549179	-0.207994	4	-0.0914423	0.11294		73	106	73	106	0.538096		0.446654
P62996	Tra2b	0.302013	0.0610158	0.0690147	0.196481	4	0.157131	0.0574034		9	11	9	11	0.289507		0.446638
Q99M31	Hspa14	0.231007	-0.0437798	0.0503276	-0.000519464	4	0.0592588	0.0603929		26	34	26	34	0.387023		0.446282
Q923G2	Polr2h	0.11641	-0.213956	0.0461418	0.0436245	4	-0.00194475	0.0726553		11	15	11	15	0.447459		0.445514
Q9JIH2	Nup50	0.1794	-0.130413	-0.022874		3	0.0087045	0.0908184		17	23	17	23	0.436099		0.444804
G3UXW9	Gps1	0.013043	-0.0386878	0.0805212	0.0611541	4	0.0290076	0.026653		21	28	21	28	0.415037		0.444045
Q8C2Q8	Atp5c1	0.235569	0.496513	0.226262	0.239276	4	0.299405	0.0657598		19	21	19	21	0.14439		0.443795
Q3TKT4	Smarca4	0.0175485	0.00432161	0.172616	-0.11505	4	0.0198588	0.059007		41	55	41	55	0.423808		0.443666
D3YTN4	Gimap4	0.462038	0.495286	0.334797	0.136585	4	0.357177	0.0812565		49	52	49	52	0.0857299		0.442906
Q99LI5	Znf281	0.340167	0.373732	-0.1721	0.339479	4	0.22032	0.13105		12	14	12	14	0.222392		0.442712
Q08639	Tfdp1	0.139029	-0.379995	-0.187888		3	-0.142951	0.151505		6	9	6	9	0.584963		0.442011
O35344	Kpna3	0.075064	-0.419276	-0.134335	-0.0945721	4	-0.14328	0.102591		14	21	14	21	0.584963		0.441683
F8VPX1	Usp7	0.0372511	0.291957	0.0422241	0.0746424	4	0.111519	0.0607147		43	54	43	54	0.328623		0.440141
O88532	Zfr	0.216351	0.0526941	0.133564	0.154324	4	0.139233	0.0337836		13	16	13	16	0.29956		0.438793
Q8BX70	Vps13c	0.175094	-0.146707	-0.0185857	0.289716	4	0.0748794	0.0974825		14	18	14	18	0.36257		0.437449
Q9CRB9	Chchd3	0.481646		0.165687	0.662388	3	0.436574	0.145145		12	12	12	12	0		0.436574
Q8VHK9	Dhx36	0.219623	0.110764	0.00259452	0.120086	4	0.113267	0.044359		4	5	4	5	0.321928		0.435195
Q9CRT8	Xpot	0.0480393	-0.0913715	-0.294668	-0.161185	4	-0.124796	0.0713967		19	28	19	28	0.559427		0.434631
Q99K48	Nono	0.356957	-0.166357	0.0783366	-0.0124317	4	0.0641261	0.1099		41	53	41	53	0.370368		0.434495
Q8BLN5	Lss	-0.0958569	-0.19636	0.024887		3	-0.0891099	0.0639574		16	23	16	23	0.523562		0.434452
Q80TE0	Rpap1	0.121848	0.0787464	0.0142124		3	0.0716021	0.0312762		7	9	7	9	0.36257		0.434172
Q3ULJ0	Gpd1l	0.184982	0.39835	0.174279	0.251204	4	0.252204	0.0516002		15	17	15	17	0.180572		0.432776
P33611	Pola2	0.354778	-0.199603	0.00532812	-0.091802	4	0.0171752	0.120064		12	16	12	16	0.415037		0.432213
O70481	Ubr1	0.184998	0.32964	0.0576929	-0.131313	4	0.110255	0.097824		4	5	4	5	0.321928		0.432183
Q8CGA0	Ppm1f	0.158268	0.319271	0.322159	0.319618	4	0.279829	0.0405254		9	10	9	10	0.152003		0.431832
P97814	Pstpip1	0.198874	0.482022	0.0086303	0.137897	4	0.206856	0.0999287		12	14	12	14	0.222392		0.429248
Q9D7N3	Mrps9	-0.00762609	0.0423642	0.215244	-0.193569	4	0.0141033	0.0840912		3	4	3	4	0.415037		0.429141
Q9R1C7	Prpf40a	0.738626	-0.0429769	0.0586628	-0.0591492	4	0.173791	0.190075		26	31	26	31	0.253757		0.427547
P62331	Arf6	-0.038998	-0.253653	-0.0204868	-0.317948	4	-0.157771	0.0751687		8	12	8	12	0.584963		0.427191
Q8BFQ4	Wdr82	0.234211	0.448055	0.208517	0.238053	4	0.282209	0.0556694		19	21	19	21	0.14439		0.426599
Q9CQJ4	Rnf2	0.0664274	0.337197	0.090718	0.158725	4	0.163267	0.0611785		5	6	5	6	0.263034		0.426301
P51150	Rab7a	0.176968	0.0173518	0.120883	-0.00306176	4	0.0780352	0.0427033		22	28	22	28	0.347923		0.425959
P70268	Pkn1	-0.225152	0.00374614	0.107286	-0.0975482	4	-0.0529169	0.0710237		23	32	23	32	0.476438		0.423521
P30416	Fkbp4	0.25972	-0.253894	-0.0385693	-0.111305	4	-0.0360121	0.108246		48	66	48	66	0.459432		0.42342
Q5NCY0	Kdm6b	0.712339	0.807602	0.103128	0.0690147	4	0.423021	0.195631		2	2	2	2	0		0.423021
Q8BFR5	Tufm;Gm9755	0.326534	0.268674	0.0802483	0.201759	4	0.219304	0.0528992		33	38	33	38	0.203533		0.422837
P97820	Map4k4	0.312079	0.322851	0.139862	0.144046	4	0.22971	0.0507205		7	8	7	8	0.192645		0.422355
Q8BK64	Ahsa1	0.344245	-0.180381	0.0980152	0.0024505	4	0.0660825	0.109235		25	32	25	32	0.356144		0.422226
Q8JZK9	Hmgcs1	-0.137766	-0.477784	-0.587229	-0.00623145	4	-0.302253	0.137449		23	38	23	38	0.724366		0.422113
A2AU62	Raly	2.17573	0.465922	-0.0295439	1.01778	4	0.907472	0.47378		7	5	7	5	-0.485427		0.422045
Q9CXF4	Tbc1d15	-0.0629506	0.0154976	0.159242	0.182438	4	0.0735567	0.0585962		22	28	22	28	0.347923		0.42148
Q62448	Eif4g2	-0.0936954	-0.43224	-0.0698607	-0.230973	4	-0.206692	0.0831428		33	51	33	51	0.628031		0.421339
Q07417	Acads	0.347968	0.148739	0.0478175	0.00460925	4	0.137283	0.0764448		23	28	23	28	0.283793		0.421076
Q8VIJ6	Sfpq	0.625712	-0.0110064	0.243303	-0.0828356	4	0.193793	0.160071		47	55	47	55	0.226771		0.420564
Q56A08	Gpkow	0.210596	-0.277744	-0.0500543		3	-0.0390673	0.141079		8	11	8	11	0.459432		0.420364
P24547	Impdh2	0.0456101	-0.202273	-0.120561	-0.0585781	4	-0.0839505	0.0522576		36	51	36	51	0.5025		0.41855
P84096	Rhog	0.189631	0.222681	0.148869	0.00848689	4	0.142417	0.047126		19	23	19	23	0.275634		0.418051
V9GX43	Celf2	0.292511		-0.0874114	-0.196211	3	0.00296274	0.148142		15	20	15	20	0.415037		0.418
Q9WTX6	Cul1	-0.296193	0.0518593	-0.0319019	-0.0210283	4	-0.074316	0.0762606		32	45	32	45	0.491853		0.417537
P26369	U2af2	0.240623	0.0440443	-0.0189657	0.0543623	4	0.0800159	0.0559344		19	24	19	24	0.337035		0.417051
Q99KK2	Cmas	-0.117296	0.146134	0.0579701	0.0332292	4	0.0300092	0.054754		13	17	13	17	0.387023		0.417032
G5E870	Trip12	0.304772	0.468844	0.0017302	0.323312	4	0.274665	0.0980951		29	32	29	32	0.142019		0.416684
Q921H8	Acaa1a;Acaa1b	0.381743	-0.465938	0.1595	-0.350835	4	-0.0688828	0.202561		20	28	20	28	0.485427		0.416544
Q7JCZ1	mt-Co2;Mtco2	0.411579	0.270469	0.485633	-0.00421883	4	0.290866	0.108011		11	12	11	12	0.125531		0.416396
Q3TZZ7	Esyt2	0.0809269	0.503959	0.381062	0.0163537	4	0.245575	0.117179		32	36	32	36	0.169925		0.4155
Q60930	Vdac2	0.38777	0.291368	0.144699	0.126576	4	0.237603	0.0621818		23	26	23	26	0.176878		0.414481
Q3U0V1	Khsrp	0.198792	0.0990932	0.0892269	-0.0437946	4	0.0858293	0.0497915		47	59	47	59	0.328054		0.413883
P80315	Cct4	0.0467869	-0.0191996	-0.0199308	-0.046474	4	-0.00970438	0.0198704		44	59	44	59	0.423211		0.413507
Q9DBR0	Akap8	0.458227	0.145873	0.00561557	-0.00905966	4	0.150164	0.108462		10	12	10	12	0.263034		0.413199
P70362	Ufd1l	-0.145612	-0.510046	-0.132467	-0.279914	4	-0.26701	0.0875939		5	8	5	8	0.678072		0.411062
Q8BMS9	Rassf2	0.17288	0.74786	0.218967	0.148869	4	0.322144	0.142649		16	17	16	17	0.0874628		0.409607
O35841	Api5	0.457039	-0.150769	0.0843364	0.277866	4	0.167118	0.130456		33	39	33	39	0.241008		0.408126
G3UVV4	Hk1	0.118382	0.218843	0.189413	0.124196	4	0.162709	0.0246852		54	64	54	64	0.245112		0.407821
Q8VHM5	Hnrnpr	0.760455	-0.0160743	0.0593553	0.0173518	4	0.205272	0.185703		20	23	20	23	0.201634		0.406906
Q3UXU8	Obfc1	0.484267		0.475811	0.260146	3	0.406742	0.0733384		6	6	6	6	0		0.406742
Q6A0A9	FAM120A	-0.00201836	-0.171807	0.0751903	-0.0837527	4	-0.045597	0.05313		30	41	30	41	0.450661		0.405064
P62869	Tceb2	0.209445	0.00633393	-0.0727255	0.185867	4	0.0822299	0.0687359		12	15	12	15	0.321928		0.404158
Q3V3E1	Ubash3a	-0.399335	-0.310236	-0.281071	-0.161895	4	-0.288134	0.049024		13	21	13	21	0.691878		0.403743
Q8BGW0	Themis	-0.0116388	0.607105	0.559247	0.629473	4	0.446047	0.153263		34	33	34	33	-0.0430687		0.402978
Q99JW2	Acy1	0.344264	0.283566	0.0663992	0.0241778	4	0.179602	0.0790008		6	7	6	7	0.222392		0.401994
Q3UPF5	Zc3hav1	-0.326767	0.0549179	-0.0963601	-0.123858	4	-0.123017	0.0784678		16	23	16	23	0.523562		0.400545
P62141	Ppp1cb	0.0246926	0.0677764	0.032383	0.235359	4	0.0900529	0.0493356		25	31	25	31	0.31034		0.400393
Q6R0H7	Gnas	-0.266397	-0.342561	-0.0285576	-0.101242	4	-0.184689	0.0724225		16	24	16	24	0.584963		0.400273
Q91Z53	Grhpr	0.484308	0.507008	0.542605	0.505993	4	0.509978	0.0120698		27	25	27	25	-0.111031		0.398947
Q9DBR1	Xrn2	0.57906	0.507008	0.114634	0.263034	4	0.365934	0.107651		44	45	44	45	0.0324215		0.398355
Q4FZC9	Syne3	0.390812	0.0639171	0.113834	0.0840643	4	0.163157	0.0765746		34	40	34	40	0.234465		0.397622
P08752	Gnai2	0.254943	0.297368	0.00604663	0.142348	4	0.175176	0.0651767		36	42	36	42	0.222392		0.397569
P97311	Mcm6	0.0969463	-0.411714	-0.0766302	-0.148753	4	-0.135038	0.105659		56	81	56	81	0.532495		0.397458
P62717	Rpl18a	0.296137	0.0554733	-0.232091	0.105678	4	0.0562994	0.109213		15	19	15	19	0.341037		0.397336
Q8BJ71	Nup93	0.100407	-0.138775	-0.00800024	-0.0697698	4	-0.0290346	0.0507443		35	47	35	47	0.425306		0.396271
Q8VCN9	Tbcc	-0.151469	0.139077	0.128557	0.176833	4	0.0732495	0.0756198		4	5	4	5	0.321928		0.395178
Q9EQ80	Nif3l1	0.113317	0.28238	0.213752	0.0810669	4	0.172629	0.0462223		12	14	12	14	0.222392		0.395021
Q60931	Vdac3	0.766848	0.160791	0.0764223	0.318693	4	0.330689	0.153811		22	23	22	23	0.0641303		0.394819
Q9WVK4	Ehd1	-0.673647	-1.10147	-0.372916	-0.0802404	4	-0.557069	0.218183		30	58	30	58	0.95109		0.394021
P80313	Cct7	0.00109687	0.0453032	-0.039948	0.0462815	4	0.0131834	0.0206078		53	69	53	69	0.380604		0.393787
Q9JIG7	Ccdc22	-0.049352	0.0597706	0.0576929	-0.0104104	4	0.0144253	0.0267903		20	26	20	26	0.378512		0.392937
P84078	Arf1;Arf3	0.257994	0.0779266	0.0356239	0.0628125	4	0.108589	0.0505646		23	28	23	28	0.283793		0.392382
P52432	Polr1c	-0.0821576	0.103128	-0.0741525	0.167229	4	0.0285119	0.0629801		7	9	7	9	0.36257		0.391082
Q61599	Arhgdib	0.657309	0.37362	0.172359	-0.0671678	4	0.28403	0.153616		26	28	26	28	0.106915		0.390945
Q8R323	Rfc3	0.424262	-0.0780001	0.196607	0.131326	4	0.168549	0.10342		12	14	12	14	0.222392		0.390941
P61202	Cops2	0.115973	0.0989585	0.178874	0.115699	4	0.127376	0.017621		25	30	25	30	0.263034		0.39041
O35465	Fkbp8	0.0309435	-0.619825	-0.170735	-0.229146	4	-0.24719	0.136133		9	14	9	14	0.63743		0.390239
H7BWX9	Sumo2	0.133606	0.5007	-0.312366	0.18612	4	0.127015	0.16739		5	6	5	6	0.263034		0.39005
Q9D0M3	Cyc1	0.536461	0.560519	-0.0301036	-0.278286	4	0.197148	0.209136		7	8	7	8	0.192645		0.389793
Q9WVJ2	Psmd13	0.0653854	0.00201836	0.0143553	-0.0997263	4	-0.00449183	0.0345809		35	46	35	46	0.394279		0.389787
O35129	Phb2	0.149953	0.441165	0.294077	0.3122	4	0.299349	0.0595986		31	33	31	33	0.0901978		0.389546
B2RXR6	Ankrd44	-0.119024	0.0980152	0.112233	-0.000750397	4	0.0226184	0.0534822		38	49	38	49	0.366782		0.389401
Q9ES70	Nek6	-1.16098	-1.42573	-1.00364		3	-1.19679	0.123156		2	6	2	6	1.58496		0.388176
F7D3P8	Atp5o	0.0712696	0.515914	0.273098	0.188528	4	0.262202	0.0941505		11	12	11	12	0.125531		0.387733
Q9CPR4	Rpl17	-0.057277	-0.0512945	-0.161347	-0.0187903	4	-0.0721771	0.0309023		8	11	8	11	0.459432		0.387255
B2RUP2	Unc13d	-0.117828	-0.163607	-0.0825301	-0.176968	4	-0.135233	0.0216553		23	33	23	33	0.520832		0.385599
Q9JLC8	Sacs	0.0483973	-0.2002	-0.0953425	-0.154923	4	-0.100517	0.0540825		5	7	5	7	0.485427		0.38491
Q9Z2X8	Keap1	-0.176195	-0.32018	-0.0495913	-0.255908	4	-0.200469	0.0582791		4	6	4	6	0.584963		0.384494
Q60597	Ogdh	0.212802	0.266637	-0.000187563	0.301236	4	0.195122	0.0675975		50	57	50	57	0.189034		0.384156
P63001	Rac1;Rac3	0.11566	0.207643	0.16543	0.107688	4	0.149105	0.0233223		17	20	17	20	0.234465		0.38357
Q61624	Znf148	0.00241131	0.215865	0.146134	0.116764	4	0.120294	0.0444506		10	12	10	12	0.263034		0.383328
Q9CXY6	Ilf2	0.528719	-0.0578571	0.0292762	0.140648	4	0.160196	0.129383		18	21	18	21	0.222392		0.382589
F7AI87	Psmd4	-0.167743	-0.231024	0.0546401	-0.0672282	4	-0.102839	0.0623911		5	7	5	7	0.485427		0.382588
Q07076	Anxa7	-0.163628	-0.124975	0.0486547	-0.0680447	4	-0.0769981	0.0462558		16	22	16	22	0.459432		0.382434
Q9R0Q4	Morf4l2	-0.697418	-0.472029	-0.213487	-0.0357862	4	-0.35468	0.145163		6	10	6	10	0.736966		0.382285
P29595	Nedd8	-0.316262	-0.0764629	0.0153548	-0.0409718	4	-0.104585	0.0730468		5	7	5	7	0.485427		0.380841
Q8CG76	Akr7a2	0.0343376	0.207143	0.242206	0.148609	4	0.158074	0.0455396		6	7	6	7	0.222392		0.380466
Q8K4I3	Arhgef6	-0.136716	-0.212668	-0.13125	-0.257287	4	-0.18448	0.0305643		23	34	23	34	0.563901		0.379421
Q99LF4	D10Wsu52e	0.0843644	0.282499	0.1595	0.100709	4	0.156768	0.044908		36	42	36	42	0.222392		0.37916
P54728	Rad23b	-0.1145	0.347099		-0.0208087	3	0.0705965	0.140872		21	26	21	26	0.308122		0.378719
Q9WVF7	Pole	0.334771	-0.470469	-0.010643	-0.0848539	4	-0.0577987	0.165167		17	23	17	23	0.436099		0.3783
Q60902	Eps15l1	-0.22404	0.46048	0.0654344	-0.0110354	4	0.0727098	0.143031		17	21	17	21	0.304855		0.377564
Q8BWZ3	Naa25	-0.0970714	0.0325241	-0.165467	0.0798389	4	-0.0375438	0.0567127		18	24	18	24	0.415037		0.377494
P54823	Ddx6	0.194757	-0.120184	-0.054647	-0.113645	4	-0.0234298	0.0742071		25	33	25	33	0.400538		0.377108
O08917	Flot1	0.34839	-0.151122	0.23131	-0.208261	4	0.0550793	0.138129		8	10	8	10	0.321928		0.377007
Q9QZE5	Copg1	-0.207268	-0.407057	-0.141032	-0.351093	4	-0.276613	0.061748		42	66	42	66	0.652077		0.375464
P97370	Atp1b3		0.61372	0.354791	0.15782	3	0.375444	0.132012		11	11	11	11	0		0.375444
Q8K2H4	Acap1	-0.170438	0.157949	0.0304067	0.0166389	4	0.00863923	0.0676387		38	49	38	49	0.366782		0.375422
Q9DBD5	Pelp1	0.580504	0.334568	0.162468	0.205518	4	0.320765	0.0939836		26	27	26	27	0.0544478		0.375212
Q9WTK5	Nfkb2	0.251264	0.335255	0.0311128	0.176833	4	0.198616	0.0645327		31	35	31	35	0.175087		0.373703
P56135	Atp5j2	0.548755	0.365581	0.402504	0.175812	4	0.373163	0.0767562		6	6	6	6	0		0.373163
P62852	Rps25	-0.238909	0.0703893	0.108759	0.0999011	4	0.010035	0.0833857		7	9	7	9	0.36257		0.372605
P32233	Drg1	-0.128821	-0.235076	-0.0414914	-0.188085	4	-0.148369	0.0417338		23	33	23	33	0.520832		0.372464
Q9D0K2	Oxct1	-0.153805	0.100709	0.0190614	-0.0105412	4	-0.0111442	0.0530534		23	30	23	30	0.383329		0.372184
Q9CPQ8	Atp5l	0.745067	0.427177	0.214498	0.100978	4	0.37193	0.141564		9	9	9	9	0		0.37193
Q8CGP6	Hist1h2ah;H2afj;Hist1h2aa;Hist1h2ak;Hist1h2af;Hist3h2a;Hist1h2ab	1.63971	0.95977	0.259062	0.466758	4	0.831326	0.306918		11	8	11	8	-0.459432		0.371894
O70172	Pip4k2a	0.247937	1.06025	0.372952	0.576474	4	0.564404	0.17861		16	14	16	14	-0.192645		0.371759
O54988	Slk	-0.424815	-0.372412	-0.13462	-0.351314	4	-0.32079	0.0639512		26	42	26	42	0.691878		0.371088
E9Q5F6	Ubc;Ubb;Uba52;Kxd1;Gm7808	-0.233888	0.00100953	-0.0323739	-0.0137274	4	-0.069745	0.055139		14	19	14	19	0.440573		0.370828
G3UX50	Daxx	-0.431142	0.40294	0.143916	0.0797024	4	0.0488543	0.174586		4	5	4	5	0.321928		0.370782
P61082	Ube2m	0.352971	0.0871912	0.156785	-0.17093	4	0.106504	0.10825		10	12	10	12	0.263034		0.369539
P70333	Hnrnph2	0.193932	0.338681	-0.133369	0.2529	4	0.163036	0.103173		13	15	13	15	0.206451		0.369487
Q9D2V7	Coro7	-1.11043	-0.636549	-0.426606	-0.574842	4	-0.687107	0.147824		25	52	25	52	1.05658		0.369477
E9Q2A6	Ptk2b	-0.315566	-0.173954	-0.17441	-0.356218	4	-0.255037	0.0474136		24	37	24	37	0.624491		0.369454
Q99MK8	Adrbk1	-0.232784	-0.285478	-0.0755352	-0.211281	4	-0.201269	0.0447153		33	49	33	49	0.570316		0.369046
P42208	40422	0.170897	-0.723873	-0.0321526		3	-0.195043	0.270834		23	34	23	34	0.563901		0.368858
Q569Z6	Thrap3	0.698764	0.198368	-0.00610106	-0.208694	4	0.170584	0.194682		34	39	34	39	0.197939		0.368524
Q9WUA3	Pfkp	0.00478324	0.471031	0.209391	0.151989	4	0.209299	0.0973032		60	67	60	67	0.159199		0.368497
Q9DC51	Gnai3	0.351645	0.517225	-0.0186295	0.156008	4	0.251562	0.11645		24	26	24	26	0.115477		0.367039
D3YX57	Fanci	0.569758	-0.652198	0.426104	-0.214023	4	0.0324101	0.284774		23	29	23	29	0.334419		0.366829
Q3V3V9	Rltpr	0.0267488	0.326537	-0.0631077	0.28629	4	0.144117	0.095833		12	14	12	14	0.222392		0.366509
Q9JLJ2	Aldh9a1	-0.049352	-0.21215	-0.0814611	-0.137219	4	-0.120046	0.0356656		25	35	25	35	0.485427		0.365381
P70404	Idh3g	0.411157	0.253021	0.0894982	0.20201	4	0.238922	0.0668042		11	12	11	12	0.125531		0.364453
A2CG76	Ehmt2	0.483823	0.547252	0.0611541		3	0.364077	0.152564		4	4	4	4	0		0.364077
F6RPJ9	Ide	0.205147	-0.266941	0.0170667		3	-0.0149088	0.137215		40	52	40	52	0.378512		0.363603
O88685	Psmc3	-0.370834	-0.0191704	-0.0825453	0.0574156	4	-0.103783	0.093502		34	47	34	47	0.467126		0.363343
Q5XJE5	Leo1	0.57725	-0.331536	-0.122209		3	0.0411686	0.274768		8	10	8	10	0.321928		0.363097
Q8K2Z4	Ncapd2	0.334553	-0.185491	0.122474	-0.208094	4	0.0158604	0.130265		70	89	70	89	0.34645		0.362311
Q9CZW5	Tomm70a	0.793657	0.0224743	-0.0531344	0.203138	4	0.241534	0.191731		23	25	23	25	0.120294		0.361828
P06537	Nr3c1	-0.309642	-0.205147	-0.326136	-0.0521469	4	-0.223268	0.0630166		8	12	8	12	0.584963		0.361694
P27048	Snrpb;Snrpn	0.643473	0.509848	0.127237	0.165172	4	0.361433	0.127456		11	11	11	11	0		0.361433
Q91V89	Ppp2r5d	0.414018	-0.0146453	0.0756011	0.0805212	4	0.138874	0.0942873		24	28	24	28	0.222392		0.361266
A2AGQ3	Madd	0.507747	1.02722	0.488412	0.471968	4	0.623838	0.134661		42	35	42	35	-0.263034		0.360804
Q9Z1R2	Bag6	-0.290542	-0.29901	-0.157013	-0.153687	4	-0.225063	0.0402916		32	48	32	48	0.584963		0.359899
Q9DCE9	Igtp	0.963898	0.978489	0.327687	0.344033	4	0.653527	0.183459		38	31	38	31	-0.293731		0.359795
Q8BK72	Mrps27	0.115144	0.0927487	0.0761486	0.263756	4	0.136949	0.0430172		6	7	6	7	0.222392		0.359342
Q91Z40	Gbp7	0.213721	0.460061	0.215741	0.172359	4	0.265471	0.0656291		30	32	30	32	0.0931094		0.35858
Q9CQR6	Ppp6c	-0.3122	0.0890913	0.0332292	0.110096	4	-0.019946	0.0987591		10	13	10	13	0.378512		0.358566
Q9CZM2	Rpl15;Gm10020	0.525621	0.240131	0.0437644	0.249627	4	0.264786	0.0990468		15	16	15	16	0.0931094		0.357895
Q8VEE4	Rpa1	0.578801	0.140648	0.268075	0.131458	4	0.279745	0.104446		36	38	36	38	0.0780025		0.357748
Q62086	Pon2	0.258839	-0.00939361	0.169284	-0.648078	4	-0.0573371	0.204654		3	4	3	4	0.415037		0.3577
D3YU17	Ncln	-0.0992279	-0.186377	-0.301124	-0.327692	4	-0.228605	0.0529142		16	24	16	24	0.584963		0.356357
Q9JLI8	Sart3	-0.0563061	0.349252	0.170951	0.206268	4	0.167541	0.083983		36	41	36	41	0.187627		0.355168
Q8K212	Pacs1	0.137807	0.751464	0.341417		3	0.410229	0.180458		26	25	26	25	-0.0565835		0.353645
O08914	Faah	0.433234	0.566474	0.457857	0.449746	4	0.476828	0.0303181		24	22	24	22	-0.125531		0.351297
P97310	Mcm2	0.261241	-0.530718	-0.110324	-0.112194	4	-0.122999	0.1618		54	75	54	75	0.473931		0.350932
Q9D868	Ppih	0.360434	0.338111	-0.0188342	-0.167669	4	0.12801	0.131388		6	7	6	7	0.222392		0.350403
P53995	Anapc1	0.0248101	-0.0639218	-0.0770258	0.0651587	4	-0.0127447	0.0344365		28	36	28	36	0.36257		0.349825
Q99J45	Nrbp1	-0.00776959	0.121413	0.0749164	0.158596	4	0.0867889	0.035867		15	18	15	18	0.263034		0.349823
D3Z7E5	Gsk3a	0.380296	-0.307912	0.0124972	-0.137092	4	-0.0130529	0.146545		7	9	7	9	0.36257		0.349517
Q8VEH5	Epm2aip1	-0.316262	-0.15682	0.063779		3	-0.136434	0.110181		5	7	5	7	0.485427		0.348993
Q99PM9	Uck2	0.174996	-0.266316	-0.108845		3	-0.0667217	0.129125		6	8	6	8	0.415037		0.348316
Q60855	Ripk1	0.0489494	-0.150417	0.0257376	0.180148	4	0.0261045	0.0679529		16	20	16	20	0.321928		0.348033
Q99JF8	Psip1	0.0193458	0.0487942	0.194591	0.205142	4	0.116968	0.0482855		29	34	29	34	0.229482		0.34645
O55234	Psmb5	-0.759241	-0.558049	-0.537613	-0.7607	4	-0.653901	0.0613821		4	8	4	8	1		0.346099
Q8BK67	Rcc2	0.377407	0.102322	0.0271541		3	0.168961	0.106458		46	52	46	52	0.176878		0.345839
P84104	Srsf3;Gm12355	0.888995	-0.181182	0.0712135	0.172616	4	0.237911	0.22942		13	14	13	14	0.106915		0.344826
Q7TSI3	Ppp6r1	-0.102053	-0.35194	-0.038673	-0.069997	4	-0.140666	0.0716032		20	28	20	28	0.485427		0.344761
Q5SUR0	Pfas	0.259927	0.275126	-0.0143684	0.24987	4	0.192639	0.0691974		63	70	63	70	0.152003		0.344642
Q8VDW0	Ddx39a	0.768985	0.0211954	-0.015345	0.0535284	4	0.207091	0.187826		30	33	30	33	0.137504		0.344595
P97822	Anp32e	0.376395	-0.297626	-0.0807743	-0.0152721	4	-0.00431933	0.140516		11	14	11	14	0.347923		0.343604
Q8BMD8	Slc25a24	-0.310456	-0.110153	0.138159	-0.133717	4	-0.104042	0.0922796		11	15	11	15	0.447459		0.343417
P54731	Faf1	-0.229957	-0.218498	-0.14602	-0.196674	4	-0.197787	0.0185851		11	16	11	16	0.540568		0.342781
P49717	Mcm4	0.107788	-0.325594	-0.0518178	-0.0658836	4	-0.0838768	0.0896818		64	86	64	86	0.426265		0.342388
Q99KI0	Aco2	0.390529	-0.121879	0.381394	-0.06679	4	0.145813	0.139117		55	63	55	63	0.19592		0.341734
Q8C3J5	Dock2	0.0978878	0.509442	0.12446	0.227125	4	0.239729	0.0941231		137	147	137	147	0.10164		0.341369
Q9CZX0	Elp3	-0.201508	-0.0130139	-0.0709968	-0.014179	4	-0.0749245	0.0443113		9	12	9	12	0.415037		0.340113
Q9D4H8	Cul2	-0.0441843	0.041243	0.135535	0.171975	4	0.0761422	0.0486552		15	18	15	18	0.263034		0.339177
Q922B2	Dars	-0.172231	-0.366355	-0.316546	0.0469799	4	-0.202038	0.092651		44	64	44	64	0.540568		0.33853
Q8K2K6	Agfg1	-0.0745054	0.124725	0.40021	0.260507	4	0.177734	0.101152		17	19	17	19	0.160465		0.338199
P24527	Lta4h	0.49826	0.268075	0.313246	0.356031	4	0.358903	0.0498021		70	69	70	69	-0.0207586		0.338144
Q9DBS1	Tmem43	0.33825	0.00676478	0.0104934	-0.352639	4	0.000717292	0.141103		19	24	19	24	0.337035		0.337752
Q8CFK1	Nmt2	-0.0244615	0.184978	-0.0166725		3	0.0479481	0.068552		9	11	9	11	0.289507		0.337455
P31938	Map2k1	0.700544	-0.291998	0.143916	0.332966	4	0.221357	0.20648		24	26	24	26	0.115477		0.336834
P97351	Rps3a;Rps3a2;Rps3a3	0.0173148	0.107554	0.026021	0.187134	4	0.084506	0.03979		21	25	21	25	0.251539		0.336045
P25799	Nfkb1	-0.0735461	0.0966667	-0.0708908	0.0521376	4	0.00109187	0.0432941		46	58	46	58	0.334419		0.335511
P47809	Map2k4	0.151939	-0.395891	0.0578315	-0.133084	4	-0.0798011	0.120899		9	12	9	12	0.415037		0.335236
Q9CZ44	Nsfl1c	-0.327112	0.051024	-0.484045	0.193709	4	-0.141606	0.158435		23	32	23	32	0.476438		0.334832
Q05CH9	Rnf123	0.128141	0.199625	-0.29814	0.0156403	4	0.0113164	0.109883		4	5	4	5	0.321928		0.333245
Q3UYU2	Trmt2a	0.275874	-0.310093	0.0588014	-0.205663	4	-0.0452702	0.132231		10	13	10	13	0.378512		0.333241
A2AW05	Ssrp1	0.977952	0.181675	0.0292762	-0.0033654	4	0.296384	0.23074		39	40	39	40	0.0365259		0.33291
O08553	Dpysl2	0.0831871	0.27011	0.401084	0.10675	4	0.215283	0.074586		59	64	59	64	0.117357		0.33264
Q921W2	Tial1	0.0717093	-0.0441367	0.00504062	0.00619029	4	0.00970087	0.0237655		12	15	12	15	0.321928		0.331629
P63037	Dnaja1	0.260705	-0.0887149	0.0342157	0.066537	4	0.0681857	0.0723637		25	30	25	30	0.263034		0.33122
Q60749	Khdrbs1	0.41179	-0.265119	0.0869196	-0.0698001	4	0.0409477	0.143056		9	11	9	11	0.289507		0.330454
Q8N7N5	Dcaf8	0.0335105	0.394185	0.0359054	0.173255	4	0.159214	0.0848601		8	9	8	9	0.169925		0.329139
Q8BML9	Qars	0.122334	-0.105473	0.051024	-0.179057	4	-0.0277931	0.0693214		50	64	50	64	0.356144		0.328351
Q99JR8	Smarcd2	0.0672585	0.103397	0.208143	-0.0300741	4	0.087181	0.0491938		22	26	22	26	0.241008		0.328189
P19253	Rpl13a	0.482372	0.1595	0.0164963	0.224658	4	0.220756	0.097439		13	14	13	14	0.106915		0.327672
P62320	Snrpd3	0.785925	0.393855	-0.0515636	0.180403	4	0.327155	0.177924		9	9	9	9	0		0.327155
P97772	Grm1		-0.170702	0.0851527	-0.179008	3	-0.088186	0.0867025		3	4	3	4	0.415037		0.326851
E9QNG1	Itsn2	-0.284751	0.233029	-0.0292641	0.0535284	4	-0.00686441	0.107594		27	34	27	34	0.332575		0.325711
Q9R1X4	Timeless	0.308591	-0.699021	0.117961	-0.330447	4	-0.150729	0.226586		23	32	23	32	0.476438		0.325709
P43404	Zap70	-0.023894	-0.0485316	0.0347792	-0.00523203	4	-0.0107196	0.0175679		42	53	42	53	0.335603		0.324883
K3W4R5	Ckap5	0.272855	-0.492363	0.0875986	-0.187083	4	-0.079748	0.16686		99	131	99	131	0.404066		0.324318
Q5U3K5	Rabl6	-0.0875986	0.0802483	0.23952	0.0113525	4	0.0608806	0.068791		5	6	5	6	0.263034		0.323915
Q8K0C4	Cyp51a1	-0.339023	0.0196308	-0.1176	0.0706641	4	-0.091582	0.0915588		21	28	21	28	0.415037		0.323455
P10852	Slc3a2	0.345601	-0.407785	-0.139156	-0.222044	4	-0.105846	0.160619		26	35	26	35	0.428843		0.322997
Q6PE01	Snrnp40	0.314176	-0.12781	0.000144262	-0.0553514	4	0.0327899	0.0973846		18	22	18	22	0.289507		0.322297
Q91VY9	Znf622	-0.0380147	0.140648	-0.0207209	0.152378	4	0.0585726	0.0509513		10	12	10	12	0.263034		0.321607
Q8R1K1	Ubac2	-0.539829	0.228234	0.0112094	0.135141	4	-0.0413112	0.172015		7	9	7	9	0.36257		0.321259
P27870	Vav1	-0.331705	0.0549179	-0.0398145	-0.0591041	4	-0.0939265	0.0830833		33	44	33	44	0.415037		0.321111
Q922D4	Ppp6r3	-0.168514	-0.307216	0.0851527	0.0615688	4	-0.082252	0.0943215		31	41	31	41	0.403356		0.321104
Q61990	Pcbp2	0.338396	-0.388979	-0.0134798	-0.0441962	4	-0.0270646	0.148611		22	28	22	28	0.347923		0.320859
E9QNN1	Dhx9	2.25429	0.370945	-0.203951	0.739848	4	0.790283	0.525214		18	13	18	13	-0.469485		0.320798
Q80XN0	Bdh1	0.548902	0.782325	0.426962	0.29537	4	0.51339	0.103517		24	21	24	21	-0.192645		0.320745
P25206	Mcm3	0.0972549	-0.359527	-0.0465485	-0.176104	4	-0.121231	0.0970866		67	91	67	91	0.441705		0.320474
Q80UK8	Ints2	0.199255		0.186247	0.575312	3	0.320272	0.127576		15	15	15	15	0		0.320272
S4R1M0	Ptprc	0.424184	0.499578	0.180275	0.285106	4	0.347286	0.0712186		107	105	107	105	-0.0272215		0.320064
O88673	Dgka	0.43224	1.35202	0.247563	0.534858	4	0.641671	0.24413		15	12	15	12	-0.321928		0.319743
Q9CWJ9	Atic	0.346848	-0.0256616	0.0874628	0.177089	4	0.146435	0.0786342		63	71	63	71	0.172467		0.318902
P07742	Rrm1	0.432396	-0.628742	0.133037	-0.256407	4	-0.0799291	0.230971		44	58	44	58	0.398549		0.31862
P61979	Hnrnpk;Gm7964	0.264582	0.170181	0.136848	0.173383	4	0.186249	0.0273865		42	46	42	46	0.131245		0.317493
Q9DBG3	Ap2b1	0.115488	0.273576	0.162597	0.14483	4	0.174122	0.0345445		48	53	48	53	0.142958		0.31708
E9PWY9	Farsa	-0.0265876	0.175429	-0.0225369	0.0806577	4	0.0517405	0.0481209		30	36	30	36	0.263034		0.314775
A2A6U3	40429	0.154795	-0.208994	-0.131898	-0.0693156	4	-0.0638533	0.0782799		50	65	50	65	0.378512		0.314658
Q921M3	Sf3b3	0.517627	0.274411	-0.0416398	0.187261	4	0.234415	0.115556		70	74	70	74	0.0801703		0.314585
O55222	Ilk	-0.0522768	-0.021365	0.0820213	-0.115582	4	-0.0268006	0.041234		15	19	15	19	0.341037		0.314236
Q9EST5	Anp32b	0.229027	0.289834	0.202888	0.236952	4	0.239675	0.0182347		19	20	19	20	0.0740006		0.313676
Q8BH59	Slc25a12	0.173401	0.0909889	-0.0156075	0.0204844	4	0.0673166	0.0417172		43	51	43	51	0.246161		0.313477
Q8R1Q8	Dync1li1	-0.0453032	0.0291348	-0.128093	0.0676387	4	-0.0191557	0.0432207		27	34	27	34	0.332575		0.31342
P53810	Pitpna	0.467733		0.191689	-0.0286018	3	0.210273	0.14358		27	29	27	29	0.103093		0.313367
Q9WTV7	Rlim	-0.262794	0.0106366	-0.209712	0.0535284	4	-0.102085	0.0787044		3	4	3	4	0.415037		0.312952
O08784	Tcof1	-0.401303	0.68724	0.0840643	0.603122	4	0.243281	0.252887		41	43	41	43	0.0687128		0.311994
P14211	Calr	0.720065	-0.521432	-0.307341		3	-0.0362358	0.383168		33	42	33	42	0.347923		0.311687
Q9QY81	Nup210	1.18807	-0.305467	-0.0182934	-0.298211	4	0.141524	0.355195		96	108	96	108	0.169925		0.311449
Q9ERL7	Gmfg	0.162299	0.127897	0.147437	-0.0183373	4	0.104824	0.0416536		13	15	13	15	0.206451		0.311275
Q9CQ60	Pgls	0.264305	0.100305	0.185486	0.0496308	4	0.149932	0.0473184		17	19	17	19	0.160465		0.310396
Q6NVF9	Cpsf6	-0.0851527	0.135535	-0.0304277	-0.144935	4	-0.0312452	0.0603101		15	19	15	19	0.341037		0.309792
Q9QYJ0	Dnaja2	0.165467	0.0912598	0.00733905	0.0494914	4	0.0783892	0.0337038		23	27	23	27	0.231326		0.309715
Q9JMH6	Txnrd1	-0.127765	-0.777443	-0.0325215	-0.655876	4	-0.398401	0.186431		19	31	19	31	0.706269		0.307867
Q8BFY9	Tnpo1	0.332844	-0.392705	0.0214797	-0.351995	4	-0.0975942	0.171091		37	49	37	49	0.405256		0.307662
P42567	Eps15	-0.0606008	0.924176	0.141694	0.489646	4	0.373729	0.215815		22	21	22	21	-0.0671142		0.306615
Q8BWY3	Etf1	0.387223		-0.0936173	0.128821	3	0.140809	0.138936		33	37	33	37	0.165059		0.305868
Q8K3H0	Appl1	-0.28759	-0.28495	-0.000822571	-0.298176	4	-0.217885	0.0724105		16	23	16	23	0.523562		0.305677
Q9D1A2	Cndp2	0.238562	-0.208661	0.217603	-0.00978573	4	0.0594294	0.105582		43	51	43	51	0.246161		0.30559
Q80ZX0	Sec24b	0.0811864	-0.145031	0.00158609	-0.229704	4	-0.0729905	0.0701671		20	26	20	26	0.378512		0.305521
Q99MN1	Kars	0.130792	0.111432	0.0805212	0.0281448	4	0.0877225	0.0223951		43	50	43	50	0.217591		0.305314
Q6P4T2	Snrnp200	0.552368	-0.039088	0.0275787	0.090176	4	0.157759	0.134158		131	145	131	145	0.146486		0.304245
F8WJB9	Evl	0.707831	0.93191	0.312433	0.226015	4	0.544547	0.166346		26	22	26	22	-0.241008		0.303539
Q9CQI3	Gmfb	0.458644		0.189034	0.261952	3	0.30321	0.0805172		8	8	8	8	0		0.30321
Q6P8X1	Snx6	0.332571	-0.150609	0.0684645	-0.0493076	4	0.0502797	0.104201		21	25	21	25	0.251539		0.301818
Q9JL26	Fmnl1	-0.10916	-0.104186	0.00748258	-0.152083	4	-0.0894865	0.0340642		61	80	61	80	0.391191		0.301704
P62915	Gtf2b	0.304826	-0.253034	0.0703893	-0.137807	4	-0.00390631	0.122756		17	21	17	21	0.304855		0.300948
Q9JKF7	Mrpl39	0.185343	0.235482	0.0586628	-0.173384	4	0.0765258	0.0912334		6	7	6	7	0.222392		0.298918
Q9JLV5	Cul3	-0.171975	-0.0281751	0.0835197	0.0781999	4	-0.00960769	0.0599242		38	47	38	47	0.306661		0.297054
Q60787	Lcp2	0.010425	-0.129987	0.0714881	-0.194559	4	-0.0606581	0.061408		32	41	32	41	0.357552		0.296894
Q91VI7	Rnh1	-0.182692	-0.173238	-0.174915	-0.144552	4	-0.168849	0.00835671		21	29	21	29	0.465664		0.296814
Q60864	Stip1	0.317247	0.00619029	-0.0817817	-0.0801337	4	0.0403805	0.0945477		67	80	67	80	0.255839		0.296219
B9EJ54	Nup205	0.28766	-0.12246	0.0691522	-0.00815983	4	0.056548	0.0865074		83	98	83	98	0.23967		0.296218
Q3UID0	Smarcc2	-0.00547185	0.146395	0.272979	-0.000432873	4	0.103367	0.0666082		42	48	42	48	0.192645		0.296012
P62482	Kcnab2	0.341574	0.614286	-0.0619777	0.106482	4	0.250091	0.146918		32	33	32	33	0.0443941		0.294485
Q9QYI3	Dnajc7	0.0328904	-0.344502	0.0116388	-0.0723917	4	-0.093091	0.086831		26	34	26	34	0.387023		0.293932
Q8R574	Prpsap2	0.249651	-0.269477	0.0415234	-0.139569	4	-0.0294682	0.112796		20	25	20	25	0.321928		0.29246
Q8JZX4	Rbm17	0.17891	0.0489336	0.067914	0.047678	4	0.085859	0.0313606		13	15	13	15	0.206451		0.29231
Q9DBT5	Ampd2	-0.26123	0.0989585	-0.156225	-0.109919	4	-0.107104	0.0756292		22	29	22	29	0.398549		0.291445
Q8C052	Map1s	0.0733325	0.135141	-0.00127013	0.0681893	4	0.0688481	0.0278864		12	14	12	14	0.222392		0.291241
Q02053	Uba1	0.585172	-0.108783	-0.0887763	0.013498	4	0.100278	0.163834		78	89	78	89	0.190331		0.290609
P62908	Rps3	0.264842	0.0347792	-0.024766	0.0187766	4	0.0734079	0.0650396		37	43	37	43	0.216811		0.290219
Q8C2K1	Def6	-0.354903	-0.0766606	-0.196674	-0.118586	4	-0.186706	0.0613325		23	32	23	32	0.476438		0.289732
Q8BJS4	Sun2	0.284265	0.479334	0.251446	0.253142	4	0.317047	0.0546192		53	52	53	52	-0.0274807		0.289566
Q922Q4	Pycr2	0.707949	0.694657	0.249385	0.557778	4	0.552442	0.106568		18	15	18	15	-0.263034		0.289408
O70318	Epb41l2	0.995506	0.169155	0.227618		3	0.464093	0.266242		35	31	35	31	-0.175087		0.289006
Q9CQ69	Uqcrq		0.346645	0.00532812	0.514905	3	0.288959	0.149903		2	2	2	2	0		0.288959
Q3UCV8	Fam105b	0.157206	0.0494914	-0.209612	-0.291769	4	-0.0736707	0.105877		7	9	7	9	0.36257		0.288899
F6YC07	Tor1aip1	0.137505		0.134484	-0.452688	3	-0.0602332	0.19623		22	28	22	28	0.347923		0.28769
P70697	Urod	0.340422	0.351628	0.234747	0.22132	4	0.287029	0.0342479		10	10	10	10	0		0.287029
P54775	Psmc4	-0.364572	0.00705194	-0.0678783	0.0451634	4	-0.0950589	0.0928553		33	43	33	43	0.381871		0.286812
Q91VN6	Ddx41	0.0362448	0.0504669	-0.0259553	0.196103	4	0.0642149	0.0469899		6	7	6	7	0.222392		0.286607
Q8CCF0	Prpf31	0.104992	0.40969	0.120617	0.275484	4	0.227696	0.0718375		24	25	24	25	0.0588937		0.286589
G3X9Q3	Hmha1	-0.148739	0.51167	0.167615	0.1038	4	0.158587	0.136076		54	59	54	59	0.127756		0.286342
Q6P4T3	Eya3	0.191162	0.127105	-0.128456		3	0.0632703	0.0976303		6	7	6	7	0.222392		0.285663
Q8C0D5	Eftud1	0.0478156	-0.0925863	-0.0548118	0.105544	4	0.00149036	0.0456376		23	28	23	28	0.283793		0.285283
P97376	Frg1	-0.0858325	0.708673	0.311968	0.554343	4	0.372288	0.17316		17	16	17	16	-0.0874628		0.284825
Q9Z0E6	Gbp2	1.03511	1.90604	0.661841	0.248413	4	0.962851	0.353065		40	25	40	25	-0.678072		0.284779
P67778	Phb	0.329287	0.253989	0.183074	0.177982	4	0.236083	0.0355824		30	31	30	31	0.0473057		0.283388
Q8R379	Gimap7	0.509266	1.3309	0.437334	0.463099	4	0.68515	0.215764		37	28	37	28	-0.402098		0.283052
Q9ET30	Tm9sf3	0.155711	-0.358103	0.00317044	-0.120075	4	-0.079824	0.10856		14	18	14	18	0.36257		0.282746
Q61655	Ddx19a	-0.0478175	-0.47311	-0.113395	-0.24566	4	-0.219996	0.093868		24	34	24	34	0.5025		0.282505
O35737	Hnrnph1	0.305574	-0.0105558	-0.0631529	0.0893626	4	0.0803071	0.0814781		20	23	20	23	0.201634		0.281941
Q61823	Pdcd4	-0.0790196	0.594357	0.273576	-0.0765693	4	0.178086	0.161594		27	29	27	29	0.103093		0.28118
Q60715	P4ha1	-0.169155	-0.394259	0.224905	-0.751004	4	-0.272378	0.204508		15	22	15	22	0.552541		0.280163
Q5SQX6	Cyfip2	0.0189657	0.178747	0.0750534	-0.030855	4	0.0604776	0.0449675		73	85	73	85	0.219566		0.280044
P62196	Psmc5	-0.34551	0.0501882	-0.0381396	0.0840643	4	-0.0623493	0.0978382		30	38	30	38	0.341037		0.278688
Q5SW19	Cluh	-0.129745		-0.228486	-0.164868	3	-0.174366	0.0288972		19	26	19	26	0.452512		0.278146
Q62432	Smad2	-0.214374	-0.16259	-0.0375916		3	-0.138185	0.0524711		6	8	6	8	0.415037		0.276853
Q99KK7	Dpp3	-0.0136409	-0.117193	-0.0418478	-0.0413429	4	-0.053506	0.0222281		35	44	35	44	0.330149		0.276643
P16330	Cnp	-0.0350608	0.298189	0.211635	0.101112	4	0.143969	0.0720248		21	23	21	23	0.131245		0.275213
P63087	Ppp1cc	-0.0553345	-0.143134	-0.123607	0.0844725	4	-0.0594007	0.0515184		23	29	23	29	0.334419		0.275018
O35704	Sptlc1	-0.287354	-0.469809	-0.378213	-0.374468	4	-0.377461	0.037257		7	11	7	11	0.652077		0.274616
Q9R233	Tapbp	0.409757	0.0173518	-0.107321	-0.229179	4	0.0226521	0.138501		21	25	21	25	0.251539		0.274191
Q6NZR5	Skiv2l	-0.226015	-0.281825	-0.138759	-0.229044	4	-0.218911	0.0296305		27	38	27	38	0.49304		0.274129
Q8VCT3	Rnpep	-0.316262	-0.204399	-0.334898	-0.251504	4	-0.276766	0.0300199		28	41	28	41	0.550197		0.273431
Q9CQ65	Mtap	0.714633	0.330788	0.15082	0.227002	4	0.355811	0.125164		18	17	18	17	-0.0824622		0.273348
P42932	Cct8	0.0451188	-0.0604123	0.0200577	-0.0215993	4	-0.0042088	0.0232439		66	80	66	80	0.277534		0.273325
Q5SVG5	Ap1b1	0.23926	-0.063168	-0.0156221	0.146395	4	0.076716	0.0703381		55	63	55	63	0.19592		0.272636
Q8CH18	Ccar1	0.443144	0.219463	0.168257	-0.0908951	4	0.184992	0.10963		32	34	32	34	0.0874628		0.272455
Q9D824	Fip1l1	0.494516	0.0113525	0.189793	0.0425043	4	0.184541	0.110409		16	17	16	17	0.0874628		0.272004
Q99PT1	Arhgdia	0.600884		0.000721167	-0.544056	3	0.0191829	0.330644		21	25	21	25	0.251539		0.270722
P54729	Nub1	-0.0318186	0.25882	0.138421	-0.0060431	4	0.089845	0.0676442		15	17	15	17	0.180572		0.270417
Q9R0N0	Galk1	0.202423	0.23217	0.0810669	0.190678	4	0.176584	0.0330146		30	32	30	32	0.0931094		0.269694
P68369	Tuba1a;Tuba3a	0.124912	0.232538	0.32964	-0.186672	4	0.125104	0.11202		48	53	48	53	0.142958		0.268062
P26638	Sars	0.0750336	-0.0236364	0.104605	-0.138299	4	0.00442591	0.0549083		50	60	50	60	0.263034		0.26746
Q9D0L7	Armc10	0.662506	0.16954	0.382612		3	0.404886	0.142742		11	10	11	10	-0.137504		0.267382
Q8BT60	Cpne3	0.233532	0.226755	0.245131	0.0133551	4	0.179693	0.0555757		16	17	16	17	0.0874628		0.267156
Q62018	Ctr9	0.348868	0.329525	0.154454	0.234501	4	0.266837	0.045032		16	16	16	16	0		0.266837
P28352	Apex1	0.53318	0.479438	0.291604	0.435949	4	0.435042	0.0517827		27	24	27	24	-0.169925		0.265117
Q80TM9	Nisch	-0.471135	-0.331863	-0.360471		3	-0.387823	0.0424669		7	11	7	11	0.652077		0.264253
P70670	Naca	-0.339023	-0.0975327	-0.0137711	0.112633	4	-0.0844234	0.0952261		11	14	11	14	0.347923		0.2635
Q3UQ84	Tars2	-0.0437644	-0.0603822	0.384381		3	0.0934116	0.145564		8	9	8	9	0.169925		0.263337
Q8VH51	Rbm39	0.427557	0.182692	0.197362	0.245009	4	0.263155	0.0563916		31	31	31	31	0		0.263155
Q9CYN2	Spcs2	0.309056	-0.350449	-0.2316		3	-0.0909977	0.202948		18	23	18	23	0.353637		0.262639
Q8K2D3	Edc3	0.28981	-0.0172564	-0.0472341	0.0531113	4	0.0696076	0.0763536		14	16	14	16	0.192645		0.262253
P35980	Rpl18	0.513852	0.351854	-0.0402595	0.222928	4	0.262094	0.117044		10	10	10	10	0		0.262094
Q8BMJ2	Lars	-0.201006	-0.462853	-0.416982	-0.313925	4	-0.348692	0.0582494		57	87	57	87	0.610053		0.261362
Q9D2R0	Aacs	-0.119555	0.400647	0.0996318	-0.0357714	4	0.0862381	0.114116		31	35	31	35	0.175087		0.261325
F8VPK0	Ttc37	-0.288772	-0.267739	-0.0635298	-0.097008	4	-0.179262	0.0577209		28	38	28	38	0.440573		0.26131
Q9CZ13	Uqcrc1	0.359971	0.254352	-0.0160597	0.210763	4	0.202257	0.0792266		25	26	25	26	0.0565835		0.25884
Q78IK4	Apool	0.124707	0.344828	0.347212	0.217851	4	0.25865	0.0539097		18	18	18	18	0		0.25865
Q05816	Fabp5	0.189154	0.20364	0.117296	0.267236	4	0.194331	0.030772		22	23	22	23	0.0641303		0.258462
H3BKJ8	Aldh18a1	0.148737	-0.382777	-0.174133	-0.220799	4	-0.157243	0.11136		3	4	3	4	0.415037		0.257794
E9QB02	Mars	0.231125	-0.0306634	0.0694272	-0.0501439	4	0.0549363	0.0643051		53	61	53	61	0.202817		0.257753
Q14C51	Ptcd3	0.0725889	0.252052	0.167358	0.225768	4	0.179442	0.0397723		18	19	18	19	0.0780025		0.257444
Q80U93	Nup214	0.125652	-0.149633	0.0272956	-0.0718154	4	-0.0171252	0.0597966		43	52	43	52	0.274175		0.25705
P23116	Eif3a	0.0131595	-0.00876933	-0.0491733	-0.114098	4	-0.0397202	0.0279517		92	113	92	113	0.296617		0.256897
Q9Z2U0	Psma7	-0.166073	-0.0196675	-0.00660823	0.0374525	4	-0.038724	0.0441731		22	27	22	27	0.295456		0.256732
P60122	Ruvbl1	0.356661	-0.0259553	0.0160684	0.0554733	4	0.100562	0.0869701		35	39	35	39	0.156119		0.256681
Q8C405	Sp100	0.315486	1.22435	0.321004	0.82432	4	0.67129	0.219581		4	3	4	3	-0.415037		0.256252
Q6ZWU9	Rps27	0.262054	-0.153992	-0.208828		3	-0.0335887	0.148666		9	11	9	11	0.289507		0.255918
P70698	Ctps1	0.00598516	0.030548	0.0220482	0.0258793	4	0.0211151	0.00533434		34	40	34	40	0.234465		0.25558
Q61753	Phgdh	0.205946	-0.0137566	0.0478175	0.0985543	4	0.0846403	0.0464996		32	36	32	36	0.169925		0.254565
E9Q616	Ahnak	0.235569	-0.0241791	0.116498	-0.178584	4	0.037326	0.0894279		198	230	198	230	0.216133		0.253459
D3YZC9	Sf1	0.437623	-0.246361	0.00360224	-0.0990772	4	0.0239468	0.147123		29	34	29	34	0.229482		0.253429
F8WJK8	St13	0.221606	-0.0537033	0.0880059	-0.235127	4	0.00519539	0.0978585		16	19	16	19	0.247928		0.253123
Q9WU56	Pus1	0.117224	0.169797	-0.0868291	-0.0774368	4	0.0306887	0.0660435		12	14	12	14	0.222392		0.253081
P56480	Atp5b	0.576497	0.0705267	0.129349	0.121546	4	0.22448	0.118062		50	51	50	51	0.0285692		0.253049
E9QKZ2	Ipo9	0.106094	0	0.0765591	0.220949	4	0.100901	0.0458367		18	20	18	20	0.152003		0.252904
P67984	Rpl22	-0.407733	0.189413	-0.0158555	-0.0429621	4	-0.0692844	0.124171		8	10	8	10	0.321928		0.252644
P13439	Umps	0.552347	-0.0994945	-0.0786094	0.210514	4	0.146189	0.152752		40	43	40	43	0.104337		0.250526
F8WHZ9	Add1	0.593224	0.786596	0.492725	0.132116	4	0.501165	0.1373		25	21	25	21	-0.251539		0.249627
P63101	Ywhaz	0.282386	0.172744	0.00417776	-0.069785	4	0.0973806	0.0798633		36	40	36	40	0.152003		0.249384
Q61768	Kif5b	0.0237097	-0.336701	0.115433	-0.242157	4	-0.109929	0.107066		46	59	46	59	0.359081		0.249152
E0CZ78	Ppp3cb	-0.0356239	-0.119698	0.121679	-0.189861	4	-0.0558763	0.0670579		17	21	17	21	0.304855		0.248978
P70168	Kpnb1	0.139172	-0.0505024	0.0214797	-0.0824384	4	0.00692779	0.0491468		55	65	55	65	0.241008		0.247936
Q3U7R1	Esyt1	-0.237197	-0.464723	-0.15335	-0.52195	4	-0.344305	0.0885034		67	101	67	101	0.592122		0.247817
Q91VD9	Ndufs1	0.222953	0.0880059	0.144699	0.0798389	4	0.133874	0.03301		49	53	49	53	0.113211		0.247085
Q8R5H1	Usp15	-0.420509	-0.311632	-0.0848386	-0.137378	4	-0.238589	0.0776279		20	28	20	28	0.485427		0.246837
P07901	Hsp90aa1	0.296031	-0.0767215	-0.0570164	-0.0917405	4	0.0176382	0.0930696		93	109	93	109	0.229026		0.246664
P62880	Gnb2	-0.0681893	0.1125	0.0706641	0.064331	4	0.0448265	0.0391581		20	23	20	23	0.201634		0.24646
Q9D172	D10Jhu81e	0.410352	0.749749	0.544189		3	0.568096	0.0987021		10	8	10	8	-0.321928		0.246168
Q9CXG3	Ppil4	0.433428	-0.0158263	-0.0571365	0.015783	4	0.0940621	0.114103		9	10	9	10	0.152003		0.246065
Q5SUF2	Luc7l3	0.134525	-0.119307	0.0882773	0.107956	4	0.0528627	0.0581667		14	16	14	16	0.192645		0.245508
Q14AX6	Cdk12	0.128267	-0.0338501	0.133827	0.144438	4	0.0931703	0.0424728		9	10	9	10	0.152003		0.245173
G5E829	Atp2b1	-0.40163	-0.432571	-0.0559662	-0.25147	4	-0.28541	0.0861007		27	39	27	39	0.530515		0.245105
E9PYH6	Setd1a	0.365072	0.317883	0.0710762	0.226385	4	0.245104	0.0647593		21	21	21	21	0		0.245104
Q6ZWY3	Rps27l	0.178682	0.158078	0.0298416	-0.0698607	4	0.0741852	0.0582188		8	9	8	9	0.169925		0.24411
P11983	Tcp1	0.0107883	0.0419438	-0.030914	0.0508847	4	0.0181757	0.0184824		59	69	59	69	0.225881		0.244057
P62878	Rbx1	0.0884081	0.37829	0.113567	0.395173	4	0.243859	0.0827186		4	4	4	4	0		0.243859
Q99P88	Nup155	0.101923	-0.0112971	0.0668125	0.0732718	4	0.0576776	0.0242243		51	58	51	58	0.185556		0.243233
D3YUM1	Ndufv1	0.338342	0.238665	-0.0358306	-0.0135818	4	0.131898	0.092788		25	27	25	27	0.111031		0.24293
Q3UHD6	Snx27	0.12268	0.0149265	0.0333701	0.115033	4	0.0715024	0.027642		8	9	8	9	0.169925		0.241427
G3X9Z4	Pcf11	0.117584	-0.0412984	-0.0560712		3	0.00673812	0.0555867		17	20	17	20	0.234465		0.241203
F2Z471	Vdac1	0.397087	0.264116	0.120883	0.389347	4	0.292858	0.06492		28	27	28	27	-0.0524674		0.240391
Q80SU7	Gvin1	0.594944	2.07272	0.588996	0.52306	4	0.944931	0.376283		163	100	163	100	-0.704872		0.240059
P62270	Rps18;Gm10260	0.119056	0.0506062	0.0199154	0.0621217	4	0.0629248	0.0207222		23	26	23	26	0.176878		0.239803
P26011	Itgb7	-0.0546401	0.388024	0.0471195	0.0753273	4	0.113958	0.0955237		11	12	11	12	0.125531		0.239489
Q921M7	Fam49b	0.607023	-0.023607	0.0268709	-0.220866	4	0.0973552	0.178098		29	32	29	32	0.142019		0.239374
P14206	Rpsa	0.385337	0.524565	-0.0484271	0.253021	4	0.278624	0.122302		37	36	37	36	-0.0395284		0.239096
Q3THS6	Mat2a	-0.0731347	-0.484166	-0.423449	-0.0773911	4	-0.264535	0.10998		24	34	24	34	0.5025		0.237965
D3Z0M9	Ddx23	-0.226262	0.495081	0.182311	0.302524	4	0.188413	0.152496		29	30	29	30	0.0489096		0.237323
A2A4N9	Dhx8	0.481243	0.135798		0.0942361	3	0.237092	0.122664		7	7	7	7	0		0.237092
P28063	Psmb8	-0.199876	0.0415234	-0.0942486	0.0911243	4	-0.0403693	0.0660445		19	23	19	23	0.275634		0.235265
Q91VJ4	Stk38	0.33219	0.683741	0.371949	0.373509	4	0.440347	0.0816927		15	13	15	13	-0.206451		0.233896
G5E8H3	Ikzf1	0.446463	0.424707	0.29007	0.169668	4	0.332727	0.0644229		15	14	15	14	-0.0995357		0.233191
O35857	Timm44	0.475776	-0.0374288	0.0152121	0.222681	4	0.16906	0.116639		22	23	22	23	0.0641303		0.23319
B2RY56	Rbm25	0.637334	-0.0806981	0.113567	-0.0725586	4	0.149411	0.168714		34	36	34	36	0.0824622		0.231873
P60335	Pcbp1	0.453814	-0.149393	0	0.0332292	4	0.0844127	0.129379		28	31	28	31	0.146841		0.231254
Q9D7G0	Prps1;Prps1l3	0.269721	0.229957	0.206768	0.216858	4	0.230826	0.0138065		22	22	22	22	0		0.230826
P97742	Cpt1a	-0.0465609	-0.223778	-0.0355496	-0.060954	4	-0.0917106	0.0443286		12	15	12	15	0.321928		0.230217
Q9CR16	Ppid	0.920134	0.314407	0.148869	0.191057	4	0.393617	0.178985		28	25	28	25	-0.163499		0.230118
Q9CQ62	Decr1	0.322704	0.750263	0.360645	0.538141	4	0.492938	0.0977841		12	10	12	10	-0.263034		0.229904
P17742	Ppia	0.249634	0.225028	0.205142	0.0267292	4	0.176633	0.0507897		27	28	27	28	0.0524674		0.229101
Q3V117	Acly	0.0322116	-0.480378	0.0558898	-0.143867	4	-0.134036	0.123747		63	81	63	81	0.36257		0.228534
Q9CR26	Vta1	0.0240324	-0.194873	0.130931	0.0618453	4	0.00548397	0.0703564		6	7	6	7	0.222392		0.227876
P39428	Traf1	-0.067088	-0.211298	-0.191574	-0.279441	4	-0.18735	0.0442861		6	8	6	8	0.415037		0.227687
Q7TQK4	Exosc3	0.188134	0.281431	-0.071209	0.0100637	4	0.102105	0.0806579		11	12	11	12	0.125531		0.227636
E9Q3G8	Nup153	0.578952	0.226139	0.261711	0.0780633	4	0.286216	0.105369		50	48	50	48	-0.0588937		0.227323
Q78T81	Fam102a	-0.99429	-0.738505	-0.586146		3	-0.77298	0.119075		6	12	6	12	1		0.22702
Q8K0D5	Gfm1	0.132404	-0.23011	0.033793	-0.186114	4	-0.0625068	0.0869068		9	11	9	11	0.289507		0.227
Q03265	Atp5a1	0.116254	0.246955	0.195096	0.0561673	4	0.153618	0.0421554		59	62	59	62	0.0715533		0.225171
Q62095	Ddx3y	-0.0503276	-0.0177675	-0.146068	-0.174524	4	-0.0971718	0.0374984		32	40	32	40	0.321928		0.224756
Q8VC28	Akr1c13	-0.791272	-0.225717	0.842939	0.183074	4	0.00225576	0.344129		12	14	12	14	0.222392		0.224648
Q9DBB4	Naa16	-0.0949116	0.0507455	0.0419438	0.0106366	4	0.00210357	0.033464		12	14	12	14	0.222392		0.224496
Q99LX0	Park7	0.209645	-0.215999	0.13829	0.0280033	4	0.039985	0.0931485		22	25	22	25	0.184425		0.22441
P83887	Tubg1;Tubg2	0.0632735	0.241108	0.10742	0.135272	4	0.136768	0.0378063		16	17	16	17	0.0874628		0.224231
Q80X98	Dhx38	0.188167	0.371503	0.082975	0.253989	4	0.224159	0.0604348		13	13	13	13	0		0.224159
B1AZI6	Thoc2	-0.0441843	-0.0602017	0.0106366	-0.0102942	4	-0.0260109	0.0160451		37	44	37	44	0.249978		0.223967
Q91UZ5	Impa2	-0.0799754	-0.0544372	0.0626744	-0.230685	4	-0.0756059	0.0603036		13	16	13	16	0.29956		0.223954
P63242	Eif5a	0.637266	0.0582472	0.0564448	-0.0745778	4	0.169345	0.159043		26	27	26	27	0.0544478		0.223793
Q3U2G2	Hspa4	0.0618874	-0.290533	-0.458545		3	-0.229063	0.153347		76	104	76	104	0.452512		0.223449
Q569Z5	Ddx46	0.222465	-0.0171834	0.0943712	0.016211	4	0.0789658	0.0532385		57	63	57	63	0.14439		0.223356
Q9D0E1	Hnrnpm	0.428216	0.452595	0.261591	0.237197	4	0.3449	0.055588		37	34	37	34	-0.121991		0.222909
Q91WQ3	Yars	0.402226	-0.0718154	-0.0962984	0.131063	4	0.0912936	0.11549		53	58	53	58	0.130061		0.221354
P54276	Msh6	0.415557	0.054779	0.108089	0.0835197	4	0.165486	0.0840656		52	54	52	54	0.0544478		0.219934
Q9EPK7	Xpo7	0.138982	0.251568	0.066537	0.0565835	4	0.128417	0.0449693		46	49	46	49	0.0911479		0.219565
P16254	Srp14	-0.308128	-0.208328	-0.0572866	-0.209512	4	-0.195813	0.0517594		6	8	6	8	0.415037		0.219224
Q8K114	Ints9	0.107042	-0.0158992	-0.0239884	0.129217	4	0.0490928	0.0401485		8	9	8	9	0.169925		0.219018
Q05144	Rac2	0.140078	0.28948	0.125651	0.00748258	4	0.140673	0.0578139		18	19	18	19	0.0780025		0.218676
Q61792	Lasp1	0.298549	0.0160684	0.115033	0.0706641	4	0.125079	0.0612623		15	16	15	16	0.0931094		0.218188
Q3U4W8	Usp5	0.0780153	-0.0711939	0.0177794	-0.13733	4	-0.0281824	0.047569		43	51	43	51	0.246161		0.217978
Q8K285	Fcho1	-0.0343566	-0.558623	-0.0954812		3	-0.229487	0.165511		11	15	11	15	0.447459		0.217972
Q9D0R2	Tars	-0.157044	-0.190701	-0.118586	-0.178224	4	-0.161139	0.0157938		40	52	40	52	0.378512		0.217373
Z4YKT6	Dhrs7b	-0.151989	-0.0092484	0.0791562	-0.101923	4	-0.046001	0.0511336		5	6	5	6	0.263034		0.217033
P08249	Mdh2	0.542395	0.222434	0.13711	0.138159	4	0.260024	0.0962226		34	33	34	33	-0.0430687		0.216956
D3Z0F5	Cops6	0.129024	0.271784	0.0373119	0.429536	4	0.216914	0.0857323		18	18	18	18	0		0.216914
Q9WUM5	Suclg1	0.212835	0.300065	0.210638	0.14274	4	0.21657	0.0322379		19	19	19	19	0		0.21657
Q8BGJ5	Ptbp1	0.516698	0.00374614	-0.116942	0.054779	4	0.11457	0.138793		41	44	41	44	0.10188		0.21645
P68510	Ywhah	0.445126	-0.101335	0.0313952	-0.35679	4	0.00459906	0.167483		32	37	32	37	0.209453		0.214052
Q8JZN5	Acad9	0.476318	0.172359	0.171847	0.217107	4	0.259408	0.0730773		32	31	32	31	-0.0458037		0.213604
Q9Z2X1	Hnrnpf;Gm6430	0.341537	0.361432	0.179001	0.227618	4	0.277397	0.0440978		23	22	23	22	-0.0641303		0.213267
E9Q368	Gm17296	0.514264	0.853517	-0.0744259	0.448795	4	0.435538	0.191734		7	6	7	6	-0.222392		0.213145
P38647	Hspa9	0.559027	0.154842	-0.724683	0.10541	4	0.023649	0.26934		57	65	57	65	0.189478		0.213127
Q9D706	Rpap3	-0.0284277	-0.101629	0.0440443	0.164529	4	0.0196291	0.0567194		14	16	14	16	0.192645		0.212274
Q9CQN1	Trap1	0.348978	-0.196723	-0.0613453	-0.272315	4	-0.0453513	0.138497		31	37	31	37	0.255257		0.209906
Q9D051	Pdhb	0.403351	0.418784	0.252537	0.284869	4	0.339885	0.0417426		23	21	23	21	-0.131245		0.208641
Q9QUR7	Pin1	0.305432	-0.238579	-0.23011		3	-0.0544189	0.179942		10	12	10	12	0.263034		0.208616
Q8CIG8	Prmt5	-0.204892	-0.235042	-0.0946491	-0.17927	4	-0.178463	0.0301733		13	17	13	17	0.387023		0.20856
Q9CQY1	Atg12	0.372954	0.303927	0.0378742	0.116498	4	0.207813	0.0783831		2	2	2	2	0		0.207813
Q99J77	Nans	0.227185	0.183709	0.10165	0.0989585	4	0.152876	0.0316277		26	27	26	27	0.0544478		0.207323
Q9WV32	Arpc1b	-0.122871	-0.0325658	0.0409625	-0.142688	4	-0.0642906	0.0424878		29	35	29	35	0.271302		0.207011
Q3UFK8	Frmd8	-0.00963382	-0.336136	-0.0996181	-0.177376	4	-0.155691	0.0692264		7	9	7	9	0.36257		0.206879
Q8BJ05	Zc3h14	0.338305	0.0710762	0.125916	-0.211515	4	0.0809455	0.113243		11	12	11	12	0.125531		0.206476
Q3TXS7	Psmd1	-0.0760117	-0.0948032	-0.0622187	-0.0487554	4	-0.0704473	0.00984217		57	69	57	69	0.275634		0.205187
Q61216	Mre11a	0.259116	0.269273	0.127765	0.1644	4	0.205138	0.0349678		23	23	23	23	0		0.205138
Q61584	Fxr1	0.295712	-0.277447	0.0824301	-0.27228	4	-0.042896	0.140829		16	19	16	19	0.247928		0.205032
Q61466	Smarcd1	-0.105544	-0.111539	0.00446544	-0.0210576	4	-0.0584188	0.0294291		10	12	10	12	0.263034		0.204616
Q8BRF7	Scfd1	0.110963	-0.162799	0.202637	0.0119249	4	0.0406813	0.0782094		25	28	25	28	0.163499		0.20418
Q8CCJ3	Ufl1	-0.166458	-0.32686	0.064607	-0.178404	4	-0.151779	0.0808293		18	23	18	23	0.353637		0.201858
Q8R1B4	Eif3c	-0.143916	-0.136981	0.0164963	-0.023959	4	-0.07209	0.0403464		48	58	48	58	0.273018		0.200929
Q61127	Nab2	0.352289	0.188401	0.109829	0.152768	4	0.200822	0.0529825		11	11	11	11	0		0.200822
Q61656	Ddx5	0.425831	0.075738	-0.0277926	0.0911243	4	0.141225	0.0984742		48	50	48	50	0.0588937		0.200119
Q8C1A5	Thop1	0.153848	0.394075	0.0945063	0.477885	4	0.280078	0.0924183		37	35	37	35	-0.0801703		0.199908
Q62167	Ddx3x;D1Pas1	0.0865074	-0.0341899	-0.136046	-0.125573	4	-0.0523253	0.0516218		42	50	42	50	0.251539		0.199214
Q9JJI8	Rpl38	-0.0142124	0.223299	-0.0288078	0.00820001	4	0.0471197	0.0592175		9	10	9	10	0.152003		0.199123
Q8BMA6	Srp68	-0.00690837	0.0160684	-0.112693	-0.125573	4	-0.0572765	0.0361153		31	37	31	37	0.255257		0.197981
P84084	Arf5	0.262936	-0.0368662	0.121015	0.128557	4	0.118911	0.0613102		18	19	18	19	0.0780025		0.196913
Q8CDG3	Vcpip1	-0.274291	0.417272	-0.0351061	-0.000129848	4	0.0269361	0.143667		24	27	24	27	0.169925		0.196861
Q9D1P4	Chordc1	0.256011	-0.14543	-0.345473	-0.113021	4	-0.086978	0.125351		23	28	23	28	0.283793		0.196815
G5E896	Edc4	0.69956	-0.233125	0.328951		3	0.265129	0.271127		43	41	43	41	-0.0687128		0.196416
F8WIB1	Arl1	0.296527	-0.00730407	-0.0873501	-0.0966686	4	0.0263011	0.0922811		8	9	8	9	0.169925		0.196226
Q9ET26	Rnf114	-0.0204844	-0.118226	-0.0767367	-0.0537782	4	-0.0673063	0.0205285		5	6	5	6	0.263034		0.195728
E9Q1S3	Sec23a	0.0372363	-0.037873	0.132248	0.101112	4	0.0581808	0.037632		20	22	20	22	0.137504		0.195684
Q60520	Sin3a	0.155309	0.284159	0.191436	0.0326651	4	0.165892	0.0520424		48	49	48	49	0.0297473		0.19564
D3YWT0	Sec11a	-0.0594937	0.383939		-0.0878867	3	0.0788529	0.152763		12	13	12	13	0.115477		0.19433
P68373	Tuba1c	0.348868	-0.300981	0.0882773		3	0.0453879	0.188817		46	51	46	51	0.148863		0.194251
Q791V5	Mtch2	0.234601	0.0982848	0.14509	0.298424	4	0.1941	0.0448203		17	17	17	17	0		0.1941
Q9CQM5	Txndc17	-0.00417776	0.181548	0.291486	0.303225	4	0.19302	0.0712152		4	4	4	4	0		0.19302
Q60973	Rbbp7	-0.00619029	-0.215898	-0.171661	-0.124849	4	-0.12965	0.0451562		28	35	28	35	0.321928		0.192279
Q9CXW4	Rpl11;Gm10288;Gm10036;Gm7589	0.384829	0.179638	0.0630887	0.141171	4	0.192182	0.0686399		16	16	16	16	0		0.192182
Q9D883	U2af1	0.211949	0.254957	0.0817487	0.216113	4	0.191192	0.0377445		12	12	12	12	0		0.191192
Q8R3F9	Tut1	0.0532991	-0.191623	0.044604		3	-0.0312401	0.0802308		6	7	6	7	0.222392		0.191152
P55258	Rab8a	0.0592845	0.186501	0.160275	0.0280033	4	0.108516	0.0383695		17	18	17	18	0.0824622		0.190978
Q80UP5	Ankrd13a	-0.382059	-0.0731504	0.0783366	0.0878701	4	-0.0722506	0.109657		10	12	10	12	0.263034		0.190784
Q9Z2X2	Psmd10	-0.216362		0.0701145	-0.248074	3	-0.13144	0.101192		4	5	4	5	0.321928		0.190488
Q99JI4	Psmd6	0.0801184	-0.00981478	-0.170832	-0.140619	4	-0.0602869	0.0584056		37	44	37	44	0.249978		0.189691
Q9D819	Ppa1	0.399026	0.28404	-0.0624748	0.13711	4	0.189425	0.0996139		30	30	30	30	0		0.189425
Q921F4	Hnrnpll	0.662483	0.650029	0.317072	0.660381	4	0.572491	0.0851831		30	23	30	23	-0.383329		0.189163
Q9D6Z1	Nop56	0.909201	0.295605	0.0340748	0.0184917	4	0.314343	0.208224		12	11	12	11	-0.125531		0.188812
Q99MR6	Srrt	0.042754	0.00360224	0.0710762	0.134878	4	0.0630776	0.027643		33	36	33	36	0.125531		0.188608
Q9CQT1	Mri1	0.0346331	0.165815	0.124063	-0.033924	4	0.072647	0.044839		24	26	24	26	0.115477		0.188124
Q9QXJ2	Stat2	0.13695	0.114367	-0.278759	-0.187264	4	-0.0536764	0.105311		11	13	11	13	0.241008		0.187332
Q8C147	Dock8	0.26866	0.15004	0.0965317	0.0745054	4	0.147434	0.0434091		107	110	107	110	0.0398927		0.187327
P48962	Slc25a4	0.49543	0.217727	0.0650208	0.159887	4	0.234516	0.0924916		31	30	31	30	-0.0473057		0.187211
Q06185	Atp5i	0.421225	0.280481	0.026446	0.0127832	4	0.185234	0.099882		8	8	8	8	0		0.185234
Q7TNC4	Luc7l2	0.374094	0.231187	0.109026	0.0261627	4	0.185117	0.0757688		22	22	22	22	0		0.185117
Q8BX10	Pgam5	0.56354	0.0615688	0.0311128	0.0822938	4	0.184629	0.12674		6	6	6	6	0		0.184629
O89100	Grap2	-0.297602	-0.0408085	0.119954	0.14274	4	-0.0189292	0.101474		33	38	33	38	0.203533		0.184604
Q99LC8	Eif2b1	0.343806	0.174918	0.0754642	0.144046	4	0.184558	0.0570054		20	20	20	20	0		0.184558
Q3TIV5	Zc3h15	-0.0990932	-0.227861	-0.00894352	-0.216954	4	-0.138213	0.0520239		20	25	20	25	0.321928		0.183715
Q9D0F9	Pgm1;Pgm2	-0.0842004	0.308361	0.00288251	0.157432	4	0.0961187	0.0866093		48	51	48	51	0.0874628		0.183582
Q9CZN7	Shmt2	-0.026021	-0.00151563	-0.413845	0.210264	4	-0.0577794	0.130001		44	52	44	52	0.241008		0.183229
Q8CF89	Tab1	-0.279412	-0.649344	0.0187766		3	-0.303327	0.19324		5	7	5	7	0.485427		0.1821
O35350	Capn1	-0.451119	-0.0578421	-0.080515	-0.146978	4	-0.184114	0.090989		45	58	45	58	0.366128		0.182014
P46460	Nsf	-0.223299	-0.527491	-0.177621	-0.244942	4	-0.293338	0.0793022		41	57	41	57	0.475338		0.182
E0CX20	Bud31	0.685686	0.214747	0.148999		3	0.349811	0.169007		9	8	9	8	-0.169925		0.179886
Q9CPQ3	Tomm22	0.121691		0.0768327	-0.11491	3	0.0278711	0.0725554		9	10	9	10	0.152003		0.179874
Q9D1M0	Sec13	-0.1153	-0.0321821	-0.143325	-0.149105	4	-0.109978	0.0269621		9	11	9	11	0.289507		0.179529
Q91V12	Acot7	0.227658	-0.374225	0.0723116	-0.0567163	4	-0.0327427	0.127812		19	22	19	22	0.211504		0.178761
O70469	Dok2	-0.726221	-0.821203	-0.308251	-0.659996	4	-0.628918	0.111891		8	14	8	14	0.807355		0.178437
P58252	Eef2	0.456306	-0.232735	-0.190635	-0.155132	4	-0.030549	0.163058		103	119	103	119	0.208317		0.177768
O08579	Emd	0.0716031	-0.00500038	0.154324	0.0601858	4	0.0702781	0.0327034		13	14	13	14	0.106915		0.177193
P33609	Pola1	0.278776	-0.356994	0.0855606	-0.0708908	4	-0.0158869	0.134318		42	48	42	48	0.192645		0.176758
O54734	Ddost	0.10417	-0.376302	-0.149713	-0.267427	4	-0.172318	0.103123		22	28	22	28	0.347923		0.175606
Q9Z130	Hnrpdl	0.286674	0.187768	0.0370307	0.188528	4	0.175	0.0515207		7	7	7	7	0		0.175
P27773	Pdia3	0.911668	-0.245557	-0.144839	-0.146579	4	0.0936732	0.273679		69	73	69	73	0.0813001		0.174973
Q6P5D8	Smchd1	0.680475	0.397365	0.24062	0.219091	4	0.384388	0.106391		96	83	96	83	-0.209923		0.174464
Q8BG48	Stk17b	0.163026	0.15082	-0.11591	-0.00417542	4	0.0484399	0.0667026		11	12	11	12	0.125531		0.173971
O54941	Smarce1	0.12323	0.249142	0.276318	0.044604	4	0.173323	0.0543403		10	10	10	10	0		0.173323
Q8BH15	Cnot10	0.0722552	-0.0883007	-0.0084065	0.214871	4	0.0476047	0.0646743		11	12	11	12	0.125531		0.173136
Q8VCW8	Acsf2	-0.371503	-0.659221	-0.46919	-0.649752	4	-0.537417	0.0704969		11	18	11	18	0.710493		0.173077
P26516	Psmd7	-0.138159	0.0893626	0.0447438	-0.110807	4	-0.0287149	0.0563143		20	23	20	23	0.201634		0.172919
G3X972	Sec24c	-0.0958569	-0.214274	-0.0868291	-0.199587	4	-0.149137	0.0335522		32	40	32	40	0.321928		0.172791
E9QKV6	Myo9b	-0.305562	-0.167831	-0.0718457	-0.122005	4	-0.166811	0.0502319		38	48	38	48	0.337035		0.170224
A2AJ72	Fubp3	0.569479	0.219587	0.298893	-0.152228	4	0.233933	0.148923		23	22	23	22	-0.0641303		0.169802
Q9CWL8	Ctnnbl1	0.293271	-0.0371031	0.0462815	0.0567222	4	0.0897928	0.0710004		18	19	18	19	0.0780025		0.167795
P62821	Rab1A	-0.0521376	0.140386	-0.184933	-0.229264	4	-0.0814871	0.08298		16	19	16	19	0.247928		0.16644
Q3UHJ0	Aak1	0.136141	-0.144648	0.0281448	0.0192037	4	0.00971031	0.0579088		35	39	35	39	0.156119		0.16583
Q61081	Cdc37	0.0732111	-0.37286	0.031254	-0.278829	4	-0.136806	0.111147		30	37	30	37	0.302563		0.165757
O55201	Supt5h	0.396631	0.122606	0.152897	0.093425	4	0.19139	0.0694826		56	55	56	55	-0.0259952		0.165395
P09103	P4hb	0.12191	0.276913	-0.330864	0.0237521	4	0.0229279	0.12893		58	64	58	64	0.142019		0.164947
Q2YDW2	Msto1	0.17275	0.161565	0.159887	0.165558	4	0.16494	0.00286205		10	10	10	10	0		0.16494
D3YXV8	Leng8	-0.0611541	0.124857	0.171335	0.42417	4	0.164802	0.0999858		5	5	5	5	0		0.164802
A6H6A9	Rabgap1l	0.458604	0.460166		0.363451	3	0.427407	0.031981		12	10	12	10	-0.263034		0.164373
Q921L5	Cog2	0.371385	0.39605	0.0874628	-0.198957	4	0.163985	0.139777		14	14	14	14	0		0.163985
Q99LB4	Capg	0.39517	-0.37021	0.192699	-0.335444	4	-0.0294463	0.191355		28	32	28	32	0.192645		0.163199
Q9D8Z1	Ascc1	0.373383	0.217727	-0.0700575	0.129349	4	0.1626	0.092513		4	4	4	4	0		0.1626
Q9CYG7	Tomm34	0.0843338	-0.152228	-0.0661706	0.00662118	4	-0.0318608	0.0505366		28	32	28	32	0.192645		0.160784
E9Q133	Cct3	0.0214968	0.0581086	-0.0126209	0.0316775	4	0.0246655	0.0146285		61	67	61	67	0.135352		0.160017
Q99KG3	Rbm10	0.139363	0.466862	0.248778	0.181548	4	0.259138	0.0728142		15	14	15	14	-0.0995357		0.159602
Q91YH5	Atl3	0.465022	-0.0849304	0.105678	0.14978	4	0.158887	0.114047		25	25	25	25	0		0.158887
Q6ZWX6	Eif2s1	0.040304	0.0579701	0.0429244	0.038998	4	0.0450491	0.00438366		37	40	37	40	0.112475		0.157524
P19157	Gstp1	0.517813	0.134352	-0.214642	-0.0768432	4	0.0901699	0.159592		21	22	21	22	0.0671142		0.157284
D3YYM6	Rps5	0.192216	0.115699	-0.000432873	-0.0316512	4	0.0689579	0.0518931		16	17	16	17	0.0874628		0.156421
Q8BH76	Pold3	0.17767	-0.063575	0.0659858	-0.234567	4	-0.0136217	0.0886199		8	9	8	9	0.169925		0.156303
Q61102	Abcb7	0.576884	0.090447	0.0619835	-0.783887	4	-0.0136429	0.282629		8	9	8	9	0.169925		0.156282
D3YWS2	Eml2	-0.0423642	-0.0845938	-0.0821787	0.153027	4	-0.0140274	0.0565202		8	9	8	9	0.169925		0.155898
E9PVX6	Mki67	-0.186501	-2.17013	0.158596	-2.84104	4	-1.25977	0.735575		6	16	6	16	1.41504		0.155267
Q9CQI6	Cotl1	0.356255	0.589572	0.287472	0.153546	4	0.346711	0.0912389		24	21	24	21	-0.192645		0.154066
J3QP68	Gm4204;Nap1l1	0.442105	-0.222195	-0.0717244	-0.140937	4	0.00181203	0.14995		18	20	18	20	0.152003		0.153815
E9QMX7	Arhgap30	0.0382878	0.264596	0.113834	0.192699	4	0.152354	0.0489226		30	30	30	30	0		0.152354
P80316	Cct5	0.0626707	-0.0397849	-0.0348252	-0.0388953	4	-0.0127087	0.0251496		66	74	66	74	0.165059		0.152351
Q6PHZ2	Camk2d	0.159992	0.306962	0.171975	0.339137	4	0.244517	0.0458795		16	15	16	15	-0.0931094		0.151407
Q9JIF7	Copb1	0.0155784	-0.48459	-0.134002	-0.286093	4	-0.222277	0.106946		61	79	61	79	0.373043		0.150767
Q3THG9	Aarsd1	0.103782	-0.783266	-0.173775	-0.204266	4	-0.264381	0.186326		9	12	9	12	0.415037		0.150656
Q64737	Gart	-0.0482362	-0.46943	-0.028028	-0.251607	4	-0.199325	0.103223		51	65	51	65	0.349942		0.150617
P47757	Capzb	-0.0536674	-0.14765	-0.0292494	-0.219673	4	-0.11256	0.0438876		30	36	30	36	0.263034		0.150475
Q9Z2N8	Actl6a	0.124346	0.279174	0.169412	0.0272956	4	0.150057	0.0522632		21	21	21	21	0		0.150057
Q52KC3	Mcm5	0.060307	-0.194295	-0.0750488	-0.0838597	4	-0.0732241	0.0521257		54	63	54	63	0.222392		0.149168
Q9D020	Nt5c3a	-0.242816	-0.688404	-0.705641	-0.107275	4	-0.436034	0.153241		10	15	10	15	0.584963		0.148929
F6SMY7	Mycbp2	1.23162	1.38084	0.770279	1.2122	4	1.14873	0.131656		2	1	2	1	-1		0.148733
O89053	Coro1a	-0.09815	-0.0351209	0.0274372	-0.0534188	4	-0.0398131	0.0260335		43	49	43	49	0.188445		0.148632
Q99JR1	Sfxn1	0.23182	0.295958	0.160017	0.161178	4	0.212243	0.0325662		23	22	23	22	-0.0641303		0.148113
P70336	Rock2	-0.175812	-0.340971	0.234501	-0.179956	4	-0.115559	0.122858		30	36	30	36	0.263034		0.147475
Q9WUN2	Tbk1	-0.390007	-0.17301	-0.109919	-0.0251183	4	-0.174514	0.0779589		4	5	4	5	0.321928		0.147414
P09411	Pgk1	0.0201941	0.13014	0.0712135	0.0909889	4	0.0781342	0.022867		61	64	61	64	0.0692627		0.147397
Q80VP0	Tecpr1	0.165888	0.495797	0.467801	0.0676387	4	0.299281	0.10742		10	9	10	9	-0.152003		0.147278
P51881	Slc25a5	0.388148	0.337654	0.0585243	0.133564	4	0.229472	0.0792164		36	34	36	34	-0.0824622		0.14701
O54890	Itgb3	-1.50335	-0.894027	-0.833644	-0.73262	4	-0.99091	0.174027		15	33	15	33	1.1375		0.146593
Q3UEB3	Puf60	0.385714	-0.313154	-0.432163	0.00805655	4	-0.0878865	0.183206		34	40	34	40	0.234465		0.146579
Q9CW46	Raver1	0.116848	-0.00544924	0.0927487	-0.0829273	4	0.0303051	0.0460877		36	39	36	39	0.115477		0.145782
P17182	Eno1	0.0244579	0.0441843	0.164143	0.00446544	4	0.0593125	0.0358716		65	69	65	69	0.0861566		0.145469
B1ATS4	Atp2a3	0.112615	0.00590296	0.25544	-0.0494719	4	0.0811216	0.0671388		44	46	44	46	0.0641303		0.145252
F8WH01	Prmt1	0.0467124	-0.0799507	-0.0438839	0.0472592	4	-0.00746573	0.0322883		27	30	27	30	0.152003		0.144537
Q8BJW6	Eif2a	-0.00647756	-0.0860326	-0.0877794	0.0190614	4	-0.040307	0.0274066		22	25	22	25	0.184425		0.144118
O35381	Anp32a	0.720683	0.213378	0.196481	0.216486	4	0.336757	0.128051		24	21	24	21	-0.192645		0.144112
Q9R1P3	Psmb2	-0.25181	-0.0649326	-0.0165412	0.0496308	4	-0.0709132	0.0647087		25	29	25	29	0.214125		0.143212
Q9JMA1	Usp14	0.176772	-0.186754	-0.0437351	-0.123057	4	-0.0441935	0.0792513		29	33	29	33	0.186413		0.14222
Q05CL8	Larp7	-0.113434	0.0684645	0.152897	-0.0891599	4	0.00469201	0.0637663		10	11	10	11	0.137504		0.142196
P70303	Ctps2	-0.333195	0.190678	-0.102806	0.0169241	4	-0.0570996	0.109997		34	39	34	39	0.197939		0.14084
O35316	Slc6a6	0.453103	-0.19108	0.0581086	0.24306	4	0.140798	0.136922		2	2	2	2	0		0.140798
P06745	Gpi	-0.00791308	0.0531113		-0.290745	3	-0.0818488	0.105923		48	56	48	56	0.222392		0.140544
P63325	Rps10	0.310504	-0.0250156	-0.0807286	-0.0415211	4	0.0408097	0.0906541		14	15	14	15	0.0995357		0.140345
A2AKX3	Setx	0.288999	0.140124	-0.0556963	0.187768	4	0.140299	0.0723297		2	2	2	2	0		0.140299
Q9D0L8	Rnmt	0.130902	0.138421	0.14952		3	0.139614	0.00540729		32	32	32	32	0		0.139614
F8VQC9	Slc4a7	-0.433707	-0.0946337	0.0982848	-0.42876	4	-0.214704	0.131073		18	23	18	23	0.353637		0.138933
Q9D071	Mms19	-0.141564	0.15549	0.00647756	-0.180871	4	-0.0401168	0.0766684		23	26	23	26	0.176878		0.136761
Q9JK91	Mlh1	0.216166	-0.00189117	0.192068		3	0.135448	0.0690209		5	5	5	5	0		0.135448
Q8CIE4	Parp10	-0.14496	0.257735	-0.047398	-0.0278073	4	0.00939236	0.0866543		11	12	11	12	0.125531		0.134923
F6TVP2	Samhd1	-0.413377	0.547252	-0.0159576	-0.121848	4	-0.000982541	0.201135		71	78	71	78	0.135655		0.134673
P62137	Ppp1ca	-0.0781999	-0.166778	0.00273852	-0.0821787	4	-0.0811045	0.034616		31	36	31	36	0.215729		0.134624
Q3UE92	Xpnpep1	-0.299596	0.00877371	0.00647756	-0.033791	4	-0.079534	0.0740023		25	29	25	29	0.214125		0.134591
O08808	Diaph1;Diap1	0.00418989	0.0932897	0.12446	-0.317121	4	-0.0237953	0.101041		69	77	69	77	0.158262		0.134467
Q91Z50	Fen1	0.187543	0.188781	0.124196	0.237564	4	0.184521	0.0232378		29	28	29	28	-0.0506261		0.133895
Q3U1J4	Ddb1	-0.126841	0.0503276	-0.209795	0.0364682	4	-0.06246	0.0634825		69	79	69	79	0.195256		0.132796
O08547	Sec22b	0.631846	-0.0835081	0.0339339		3	0.194091	0.221488		24	23	24	23	-0.0614005		0.13269
Q8R010	Aimp2	0.241748	-0.0626405	0.031254	-0.107803	4	0.0256395	0.0776395		13	14	13	14	0.106915		0.132555
Q76MZ3	Ppp2r1a	0.130239	-0.214726	0.0629506	-0.171141	4	-0.0481692	0.0851666		45	51	45	51	0.180572		0.132403
Q8BIJ6	Iars2	0.220446	0.127765	0.147437	0.032383	4	0.132008	0.0387325		29	29	29	29	0		0.132008
P50580	Pa2g4	0	-0.146579	-0.0959591	-0.140189	4	-0.0956819	0.0338213		41	48	41	48	0.22741		0.131729
Q9JHW4	Eefsec	0.39895	0.205643	0.17031	0.100036	4	0.218735	0.0639553		17	16	17	16	-0.0874628		0.131272
P54071	Idh2	0.574992	0.474047	0.130008	0.435095	4	0.403535	0.095822		29	24	29	24	-0.273018		0.130517
Q99PV0	Prpf8	0.0876567	-0.162719	-0.00424777	-0.000274138	4	-0.019896	0.0521183		147	163	147	163	0.149056		0.12916
Q9CX86	Hnrnpa0	0.322595	0.0614306	0.0116388	0.120485	4	0.129037	0.0682465		14	14	14	14	0		0.129037
F6YA33	Ercc2	0.227489	0.0822938	0.0769695		3	0.128918	0.0493098		3	3	3	3	0		0.128918
Q9R1T2	Sae1	0.310289	-0.196525	0.0574156	0.0304067	4	0.0503967	0.103667		36	38	36	38	0.0780025		0.128399
P61982	Ywhag	0.245728	0.366812	0.301354	-0.161185	4	0.188177	0.119054		24	23	24	23	-0.0614005		0.126776
Q8C5P5	Nt5dc1	-0.0821576	-0.368905	0.10286	-0.196938	4	-0.136285	0.0991257		10	12	10	12	0.263034		0.126749
Q9CY64	Blvra	-0.0662614	0.103263	0.0247452	0.0596322	4	0.0303446	0.0359848		29	31	29	31	0.0962153		0.12656
P07356	Anxa2	0.700873	-0.0860326	0.475707	-0.585453	4	0.126274	0.289237		57	57	57	57	0		0.126274
Q3TWV4	Ap2m1	-0.210888	0.0514417	0.0582472	-0.00283046	4	-0.0260073	0.0631236		9	10	9	10	0.152003		0.125996
Q8HWB2	H2-Q4		0.206768	-0.17106	-0.2803	3	-0.0815304	0.147558		13	15	13	15	0.206451		0.12492
Q9DCD0	Pgd	-0.207268	-0.112444	-0.239822	-0.194311	4	-0.188461	0.0270871		33	41	33	41	0.313158		0.124697
P16460	Ass1;Gm5424	0.108239	0.134484	0.106482	0.149389	4	0.124649	0.0104409		33	33	33	33	0		0.124649
Q922Q8	Lrrc59	-0.491597	-0.317499	-0.302849	-0.203419	4	-0.328841	0.0598779		19	26	19	26	0.452512		0.123671
Q8BHS3	Rbm22	0.932251	0.0809305	-0.0281604	0.181421	4	0.29161	0.217792		9	8	9	8	-0.169925		0.121685
P59999	Arpc4	-0.0970714	0.153027	0.00619029	-0.184211	4	-0.0305164	0.0725071		18	20	18	20	0.152003		0.121487
Q61233	Lcp1	0.232786	-0.105939	-0.0893287	-0.13668	4	-0.0247904	0.0864172		94	104	94	104	0.145851		0.12106
P09405	Ncl	-0.154583	-0.029647	-0.278409	0.0199154	4	-0.110681	0.0668842		46	54	46	54	0.231326		0.120645
Q99JY9	Actr3	-0.255199	-0.120467	0.0103502	-0.204881	4	-0.142549	0.0580524		40	48	40	48	0.263034		0.120485
P62305	Snrpe	1.70906	0.32008	-0.125526		3	0.634537	0.552445		10	7	10	7	-0.514573		0.119964
P14869	Rplp0;Gm8730	0.22011	-0.104728	-0.0591191	0.0374525	4	0.0234287	0.0719482		29	31	29	31	0.0962153		0.119644
Q8CAQ8	Immt	0.198941	0.217603	0.223793	0.138814	4	0.194788	0.0193909		59	56	59	56	-0.0752881		0.1195
Q8BNW9	Kbtbd11	-0.188021	0.667483	0.140255	0.177599	4	0.199329	0.176345		37	35	37	35	-0.0801703		0.119159
P05213	Tuba1b	0.225953	-0.358713	0.101112	-0.278636	4	-0.077571	0.142455		48	55	48	55	0.196397		0.118826
Q6NV99	Haus6	0.253962	0.266037	-0.00728957	-0.0378582	4	0.118713	0.0818474		9	9	9	9	0		0.118713
B1AU25	Aifm1	0.298336	-0.0180597	0.102188	-0.0917558	4	0.072677	0.0851782		32	33	32	33	0.0443941		0.117071
Q3TBT3	Tmem173	0.0515337	0.146395	0.0391384	-0.0504277	4	0.0466597	0.040263		20	21	20	21	0.0703893		0.117049
Q3TGG2	Atxn2l	0.166665	-0.531323	-0.217625	-0.325467	4	-0.226938	0.146449		26	33	26	33	0.343954		0.117017
P97315	Csrp1	0.0372659	0.136979	-0.0304424	-0.178665	4	-0.00871575	0.0662672		11	12	11	12	0.125531		0.116815
Q921K2	Parp1	-0.138683	0.469261	-0.240776	0.22848	4	0.0795704	0.16439		39	40	39	40	0.0365259		0.116096
F8WIX8	Hist1h2al;Hist2h2ac;Hist2h2aa1	1.34762	0.640343	0.139339	0.393855	4	0.630289	0.260064		10	7	10	7	-0.514573		0.115716
Q9Z1Q9	Vars	-0.0880059	-0.0574968	0.0311128	-0.102496	4	-0.0542215	0.0299507		80	90	80	90	0.169925		0.115703
Q8R050	Gspt1;Gspt2	0.137092	-0.373103	-0.0235484	-0.331082	4	-0.14766	0.122799		35	42	35	42	0.263034		0.115374
Q91VR5	Ddx1	0.213738	0.0401209	0.129613	0.190678	4	0.143537	0.038772		50	49	50	49	-0.0291463		0.114391
P50544	Acadvl	0.293182	-1.03224	-0.0193751		3	-0.252811	0.400023		38	49	38	49	0.366782		0.113971
O35601	Fyb	0.34024	0.68921	0.111566	0.365357	4	0.376593	0.118819		42	35	42	35	-0.263034		0.113559
Q9JM14	Nt5c	0.123261	0.50782	0.193709	0.177216	4	0.250501	0.0870819		11	10	11	10	-0.137504		0.112998
O88587	Comt	0.507788	-0.242789	0.403704	0.553459	4	0.30554	0.185443		8	7	8	7	-0.192645		0.112895
Q8C5L3	Cnot2	0.394619	0.041243	-0.0974093		3	0.112818	0.146476		11	11	11	11	0		0.112818
Q3UJB0	Sf3b2	-0.0224743	-0.119745	-0.0152284	-0.0997882	4	-0.0643091	0.0266005		46	52	46	52	0.176878		0.112569
Q8VDN2	Atp1a1	0.144441	-0.176544	-0.0215408	0.230326	4	0.0441705	0.0902501		62	65	62	65	0.0681715		0.112342
Q8BU30	Iars	0.078777	-0.105939	-0.0286901	-0.077589	4	-0.0333603	0.0406411		66	73	66	73	0.14543		0.11207
Q9WUU9	Mcm3ap	0.681747	0.143524	-0.0220534	0.147046	4	0.237566	0.153225		12	11	12	11	-0.125531		0.112035
P61164	Actr1a	0.140714	-0.218968	0.0506062	-0.13367	4	-0.0403292	0.0824975		18	20	18	20	0.152003		0.111674
Q9D8W5	Psmd12	-0.106214	0.0255958	0.00273852	-0.174687	4	-0.0631416	0.0470036		39	44	39	44	0.174029		0.110888
Q80Z68	Arhgap4	-0.332851	0.294194	0.0223323	0.10608	4	0.0224389	0.131364		32	34	32	34	0.0874628		0.109902
P42227	Stat3	-0.585443	-0.421496	-0.723873	-0.591353	4	-0.580541	0.0619006		31	50	31	50	0.68966		0.109119
P40142	Tkt	-0.128425	0.143263	0.0856966	0.330788	4	0.10783	0.0945481		82	82	82	82	0		0.10783
Q9CQU3	Rer1	0.267166	0.146655	-0.0909259		3	0.107632	0.105198		7	7	7	7	0		0.107632
O08810	Eftud2	0.0443003	-0.181771	0.00259452	-0.0336729	4	-0.0421373	0.0491949		55	61	55	61	0.149378		0.10724
Q69ZA1	Cdk13	-0.503858	0.169027	0.123401	-0.413327	4	-0.156189	0.175815		5	6	5	6	0.263034		0.106845
Q3TDQ1	Stt3b	-0.188274	-0.187116	0.0801119	-0.242635	4	-0.134478	0.0726932		11	13	11	13	0.241008		0.10653
Q9D6T0	Nosip	0.0351356	-0.158301	-0.171482	-0.0516533	4	-0.0865751	0.0486371		7	8	7	8	0.192645		0.10607
Q61635	Ifi47	0.476137	0.181548	-0.0902807	-0.0181473	4	0.137314	0.12673		46	45	46	45	-0.0317089		0.105605
Q9D787	Ppil2	0.339528	-0.0403189	0.103934	0.0176369	4	0.105195	0.0835435		16	16	16	16	0		0.105195
Q9D880	Timm50	0.424359	-0.0246339	0.0267292	-0.00831944	4	0.104534	0.107145		14	14	14	14	0		0.104534
Q6ZQ08	Cnot1	0.10785	0.107286	-0.0100182	-0.0128247	4	0.0480733	0.0343543		126	131	126	131	0.0561431		0.104216
Q9QZD9	Eif3i	-0.0905825	-0.00540579	0.0107798	0.115832	4	0.00765597	0.0423608		29	31	29	31	0.0962153		0.103871
P35979	Rpl12	0.323841	0.0619835	0.0590783	-0.0297942	4	0.103777	0.0763839		12	12	12	12	0		0.103777
P06151	Ldha	-0.013498	0.416407	0.35095	0.180912	4	0.233693	0.0961869		58	53	58	53	-0.130061		0.103632
Q99LC2	Cstf1	-0.0953168	0.233397	0.107688	0.168514	4	0.10357	0.0710902		14	14	14	14	0		0.10357
Q80U72	Scrib	0.0604424	-0.317157	0.0610158	0.210389	4	0.0036725	0.112611		28	30	28	30	0.0995357		0.103208
Q9CQT2	Rbm7	0.631712	0.299362	0.1644		3	0.365158	0.138855		12	10	12	10	-0.263034		0.102124
P60229	Eif3e	0.0887149	-0.0311498	-0.0225369	-0.0440326	4	-0.0022511	0.030642		40	43	40	43	0.104337		0.102086
D3YUW8	Pogz	0.473851	-0.162041	-0.00621696		3	0.101864	0.191355		10	10	10	10	0		0.101864
Q3UMW7	Mapkapk3	0.0900042	-0.092048	-0.0443152	-0.155245	4	-0.0504009	0.0520235		9	10	9	10	0.152003		0.101602
Q9Z0N1	Eif2s3x	0.0709211	0.0368901	0.0545012	0.0406821	4	0.0507486	0.0077158		28	29	28	29	0.0506261		0.101375
Q01965	Ly9	0.41325	0.378401		0.299245	3	0.363632	0.0337287		18	15	18	15	-0.263034		0.100597
Q3TIR3	Ric8a	-0.0993625	-0.414864	-0.118398	-0.0857263	4	-0.179588	0.0787111		14	17	14	17	0.280108		0.10052
Q9D024	Ccdc47	-0.121148	-0.249496	0.0336521	-0.19967	4	-0.134165	0.0618629		17	20	17	20	0.234465		0.1003
Q791T5	Mtch1	0.280492	-0.109514	0.1137	0.115033	4	0.0999279	0.0800455		2	2	2	2	0		0.0999279
Q8VCD5	Med17	0.0194921	-0.12614	-0.0501439		3	-0.0522638	0.0420536		9	10	9	10	0.152003		0.0997393
P62259	Ywhae	0.18996	0.0859685	-0.0391918	-0.0876414	4	0.0372738	0.0626731		46	48	46	48	0.0614005		0.0986744
O09061	Psmb1	-0.263034	0.110363	-0.0311646	0.0742314	4	-0.0274011	0.084086		22	24	22	24	0.125531		0.0981298
Q61462	Cyba	0.0216726		-0.0297206	0.30229	3	0.0980806	0.103177		2	2	2	2	0		0.0980806
Q7TMB8	Cyfip1	-0.505993	-0.601584	0.063641	-0.319028	4	-0.340741	0.14701		31	42	31	42	0.438121		0.0973803
Q5PPR2	Exoc1	0.0384063	-0.0422637	0.277152	0.115166	4	0.0971152	0.068076		10	10	10	10	0		0.0971152
G3X9B1	Heatr1	-0.223793	0.361095	-0.306555	0.129349	4	-0.00997627	0.155666		13	14	13	14	0.106915		0.0969389
Q99LC5	Etfa	0.061526	0.105008	0.195222	0.0214797	4	0.0958087	0.0372689		29	29	29	29	0		0.0958087
Q8CIE6	Copa	-0.134878	-0.200797	-0.115879	-0.081049	4	-0.133151	0.0251526		64	75	64	75	0.228819		0.0956681
P56183	Rrp1	-0.0214797	-0.182704	0.168129		3	-0.0120185	0.101387		13	14	13	14	0.106915		0.0948967
Q9R0Q6	Arpc1a	-0.122871	0.0720372	0.321928	0.105946	4	0.09426	0.0911086		3	3	3	3	0		0.09426
Q62351	Tfrc	-0.0325241	-1.01987	-0.124267	-0.467035	4	-0.410925	0.223481		43	61	43	61	0.504473		0.093548
Q9D6M3	Slc25a22	0.089559	-0.147809	-0.111851	-0.00578235	4	-0.0439709	0.0537577		10	11	10	11	0.137504		0.0935326
P62315	Snrpd1	0.645909	0.258941	-0.0151992	0.090447	4	0.245024	0.145061		10	9	10	9	-0.152003		0.0930213
E9PVA8	Gcn1l1	0.277901	-0.220547	-0.107819	-0.180136	4	-0.05765	0.114255		173	192	173	192	0.150334		0.0926842
P63276	Rps17	-0.188401	-0.125667	-0.0452974	-0.161427	4	-0.130198	0.0310799		12	14	12	14	0.222392		0.0921942
Q64261	Cdk6	-0.368936	-1.07021	-0.302457	-0.133828	4	-0.468858	0.206467		19	28	19	28	0.559427		0.0905698
Q6PDM2	Srsf1	0.0776194	0.178874	0.0862403	0.0192037	4	0.0904844	0.0330116		23	23	23	23	0		0.0904844
Q91VH6	Memo1	0.39191	0.208767	0.200128	0.279412	4	0.270054	0.0443304		17	15	17	15	-0.180572		0.0894818
P61222	Abce1	-0.0601858	-0.0832329	-0.191162	-0.0834164	4	-0.104499	0.0293979		35	40	35	40	0.192645		0.0881458
Q9JII5	Dazap1	0.0775433	-0.0157096	0.0176369	-0.157029	4	-0.0193896	0.0497704		13	14	13	14	0.106915		0.0875256
P61514	Rpl37a		-0.00988741	-0.0567463	0.325041	3	0.0861358	0.120216		2	2	2	2	0		0.0861358
Q8BGH2	Samm50	0.262694	0.12446	0.0930192	0.213876	4	0.173512	0.0392299		17	16	17	16	-0.0874628		0.0860496
P48410	Abcd1	0.344923	0.695727	0.346985	0.239887	4	0.40688	0.0994758		10	8	10	8	-0.321928		0.0849523
Q9CR60	Golt1b		-0.616437	-0.224553	-0.361175	3	-0.400722	0.114842		5	7	5	7	0.485427		0.084705
Q7TNV0	Dek	-0.194213	0.410667	0.234992	0.259303	4	0.177687	0.129915		32	30	32	30	-0.0931094		0.0845776
Q08024	Cbfb	0.377763	-0.133195	0.0319597	0.0607392	4	0.0843168	0.106739		10	10	10	10	0		0.0843168
P97465	Dok1	0.369613	-0.0786398	-0.0398887		3	0.0836949	0.143396		8	8	8	8	0		0.0836949
P49722	Psma2	-0.207893	0.0332292	-0.0156513	0.0600474	4	-0.0325669	0.0605061		24	26	24	26	0.115477		0.0829103
A2AF67	Dock11	0.536901	0.719315	0.41846	0.419215	4	0.523473	0.0709647		76	56	76	56	-0.440573		0.0829001
P25444	Rps2;Gm6139;Gm18025;Gm6576;Gm4968;Gm8225	0.018688	-0.177131	-0.00469639	-0.16125	4	-0.0810974	0.0511869		25	28	25	28	0.163499		0.0824014
P62830	Rpl23	-0.0226164	-0.0347661	-0.0519674	-0.0255882	4	-0.0337345	0.00660478		12	13	12	13	0.115477		0.0817427
P70227	Itpr3	-0.271665	-0.475194	-0.131898	-0.321045	4	-0.29995	0.0708267		43	56	43	56	0.38109		0.0811398
Q9R1P1	Psmb3	-0.318461	0.0404015	0.0199154	0.0798389	4	-0.0445764	0.0921379		22	24	22	24	0.125531		0.0809545
E9QKT1	Ube3a	-0.0943712	-0.168382	0.122209	-0.105551	4	-0.0615238	0.0633731		29	32	29	32	0.142019		0.0804952
Q6PFR5	Tra2a	0.51344	-0.128582	-0.0848998	0.0203422	4	0.0800751	0.147797		2	2	2	2	0		0.0800751
Q9EST4	Psmg2	0.327873	0.542506	0.219091	0.517729	4	0.4018	0.0775056		10	8	10	8	-0.321928		0.0798718
Q9DBC7	Prkar1a	0.11832	0.0651587	0.0241778	0.108892	4	0.0791372	0.0216729		25	25	25	25	0		0.0791372
Q5SV02	Rad50	0.251401	0.0604625	-0.0740006	0.187134	4	0.106249	0.0719942		53	52	53	52	-0.0274807		0.0787687
Q8BH86	9030617O03Rik	-0.840524	-1.05901	-0.310755	-0.706936	4	-0.729307	0.157258		12	21	12	21	0.807355		0.078048
Q9CS42	Prps2	0.278689	0.101785	0.178874	0.233029	4	0.198094	0.038036		25	23	25	23	-0.120294		0.0777998
Q3TCH7	Cul4a	0.106001	-0.167993	0.0716254		3	0.00321112	0.0861754		19	20	19	20	0.0740006		0.0772117
Q61103	Dpf2	0.0965915	-0.0128392	0.116365	0.10742	4	0.0768843	0.0301798		6	6	6	6	0		0.0768843
P23475	Xrcc6	0.224688	0.120617	-0.05951	0.0200577	4	0.0764633	0.0616377		19	19	19	19	0		0.0764633
Q99JY0	Hadhb	0.200051	0.141171	0.148348	0.111699	4	0.150317	0.0183764		40	38	40	38	-0.0740006		0.0763168
P09926	Surf2	-0.121015	0.401303	0.100978	-0.0791427	4	0.0755306	0.118789		2	2	2	2	0		0.0755306
O55029	Copb2	-0.177216	-0.147378	-0.0686498	-0.235841	4	-0.157271	0.0347882		40	47	40	47	0.232661		0.0753896
P63017	Hspa8	-0.292664	-0.032979	-0.229991	-0.0773454	4	-0.158245	0.0615442		74	87	74	87	0.23349		0.0752452
P46471	Psmc2	-0.350271	0.0363275	-0.0907722	0.0742314	4	-0.0826211	0.0959402		44	49	44	49	0.155278		0.0726572
P70700	Polr1b	-0.0749164	0.286053	-0.148833	0.226509	4	0.0722032	0.108029		7	7	7	7	0		0.0722032
B2RXC1	Trappc11	0.152516	-0.686406	-0.0393252		3	-0.191072	0.253783		5	6	5	6	0.263034		0.0719628
Q3UA06	Trip13	0.240946	-0.13291	0.0110662	-0.205913	4	-0.0217025	0.0984711		15	16	15	16	0.0931094		0.0714069
Q8JZQ9	Eif3b	-0.0280033	-0.0288078	-0.0489793	-0.000288568	4	-0.0265197	0.00999975		57	61	57	61	0.0978473		0.0713276
G3UZ26	Shmt1	-0.0024505	0.129349	-0.0773759	0.00934717	4	0.0147174	0.042764		25	26	25	26	0.0565835		0.071301
Q61696	Hspa1a;Hspa1b	-0.909888	-1.37696	-1.75472	-1.33552	4	-1.34427	0.172797		12	32	12	32	1.41504		0.070766
Q80UM7	Mogs	-0.575796	-0.226848	-0.140205	-0.231244	4	-0.293523	0.0963971		28	36	28	36	0.36257		0.0690467
Q8K2B3	Sdha	0.245814	0.285816	0.158337	0.226878	4	0.229211	0.0266277		38	34	38	34	-0.160465		0.0687467
O35593	Psmd14	-0.0159257	0.0409625	0.0122111	-0.0934172	4	-0.0140423	0.0288945		17	18	17	18	0.0824622		0.0684198
Q8K1B8	Fermt3	-0.227987	-0.221051	-0.0460271	-0.161443	4	-0.164127	0.0421044		63	74	63	74	0.232173		0.0680461
Q9CWY8	Rnaseh2a	0.310307	0.078883	0.0702519	0.159887	4	0.154832	0.0556178		17	16	17	16	-0.0874628		0.0673696
Q01853	Vcp	-0.58323	-0.196657	-0.141016	0.0681893	4	-0.213179	0.135888		84	102	84	102	0.280108		0.0669293
P67871	Csnk2b	-0.1396	0.0972062	-0.153302	-0.0874114	4	-0.0707769	0.0577654		10	11	10	11	0.137504		0.0667266
A2BHN6	Fbxo3	-0.0308304	0.219711	0.199876	-0.125856	4	0.0657251	0.0855056		4	4	4	4	0		0.0657251
E9QAQ7	Arid1a	0.188085	0.157949	0.297133	-0.0090161	4	0.158538	0.0633484		64	60	64	60	-0.0931094		0.0654283
P42230	Stat5a	-0.0769695	0.2949	-0.170702	0.104202	4	0.0378576	0.102938		53	54	53	54	0.026967		0.0648247
Q5EG47	Prkaa1	0.127636	0.316146	0.324926	0.374845	4	0.285888	0.0543112		21	18	21	18	-0.222392		0.0634957
O35638	Stag2	0.372879	-0.27432	0.105678	0.0472592	4	0.062874	0.132878		41	41	41	41	0		0.062874
P08882	Gzmc	-1.38422	-0.576476	0.69635	-1.03401	4	-0.574588	0.454776		9	14	9	14	0.63743		0.0628415
Q64514	Tpp2	-0.308594	-0.491004	-0.0221852	-0.282158	4	-0.275985	0.0965007		87	110	87	110	0.338416		0.0624311
Q9D1H7	Get4	-0.416083	-0.1922	-0.123434	-0.0708453	4	-0.200641	0.0759903		10	12	10	12	0.263034		0.0623938
Q9JJY4	Ddx20	0.0442408	-0.386204	-0.341537		3	-0.227834	0.136647		9	11	9	11	0.289507		0.0616731
Q8CDN6	Txnl1	0.271931	-0.283	0.0361868	-0.000981366	4	0.00603415	0.113725		26	27	26	27	0.0544478		0.0604819
P32921	Wars	-0.0174944	0.302524	-0.00984383	-0.0354757	4	0.0599275	0.0810437		28	28	28	28	0		0.0599275
Q501J6	Ddx17	0.104418	0.296193	0.0856966	0.20989	4	0.174049	0.0490394		39	36	39	36	-0.115477		0.0585722
P35564	Canx	0.455376	-0.483602	-0.182802	-0.389149	4	-0.150044	0.211352		45	52	45	52	0.208587		0.0585425
O88569	Hnrnpa2b1	0.151586	0.063779	0.00733905	0.306729	4	0.132358	0.0652609		40	38	40	38	-0.0740006		0.0583577
Q64521	Gpd2	-0.111566	-0.286269	-0.304754	-0.0906186	4	-0.198302	0.0564131		36	43	36	43	0.25634		0.0580379
Q9D0I9	Rars	0.263889	-0.127636	-0.0137566	-0.0981812	4	0.00607871	0.0892605		55	57	55	57	0.0515303		0.057609
Q00612	G6pdx	-0.259423	-0.342305	-0.235671	-0.0559362	4	-0.223334	0.0602984		42	51	42	51	0.280108		0.0567741
Q9D1G1	Rab1b	0.0544822	-0.0522964	0.129349	0.0950467	4	0.0566454	0.0394055		21	21	21	21	0		0.0566454
F6RDM4	Gls	0.209261	0.0714881	0.109427	-0.164092	4	0.0565212	0.079069		2	2	2	2	0		0.0565212
Q80UU1	Ankzf1	-0.273098	0.403377	-0.0508013	0.14509	4	0.056142	0.143852		3	3	3	3	0		0.056142
F6SVV1	Gm9493;Rps7;Gm6472	-0.454176	-0.154121	-0.070512	-0.199322	4	-0.219533	0.0826397		19	23	19	23	0.275634		0.0561019
E9Q5B6	Hnrnpd	0.284177	-0.122413	0.0739573	-0.0125773	4	0.055786	0.0860818		17	17	17	17	0		0.055786
Q8R2K3	Ssbp1	0.341318	0.296898	0.233765	0.11929	4	0.247818	0.0481906		8	7	8	7	-0.192645		0.0551726
Q9R0P3	Esd	0.23562	0.266996	0.0992279	0.168129	4	0.192493	0.0373081		22	20	22	20	-0.137504		0.0549896
Q80YW0	Cyth4	0.300324	0.546067	-0.00655026	0.268794	4	0.277159	0.113067		7	6	7	6	-0.222392		0.0547662
P62192	Psmc1	-0.427284	0.00389003	-0.086002	0.0483757	4	-0.115255	0.107699		32	36	32	36	0.169925		0.0546699
Q91V61	Sfxn3	0.461899	0.864731	0.43328	0.517024	4	0.569233	0.10002		20	14	20	14	-0.514573		0.0546602
Q7TMK9	Syncrip	0.383962	-0.166179	0.0399806	-0.0404821	4	0.0543205	0.117784		46	46	46	46	0		0.0543205
Q7TPD0	Ints3	0.230211	0.0159257	0.021764	-0.0506369	4	0.054316	0.0608877		25	25	25	25	0		0.054316
Q6P4S8	Ints1	0.0249715	-0.255408	-0.269164	-0.0254707	4	-0.131268	0.0763927		51	58	51	58	0.185556		0.0542877
Q9JKX6	Nudt5	0.308502	-0.113754	-0.00212232	0.0227584	4	0.0538459	0.0899251		14	14	14	14	0		0.0538459
P60710	Actb	-0.0709388	-0.00277264	-0.0950189	-0.162622	4	-0.082838	0.0329973		61	67	61	67	0.135352		0.0525138
P10126	Eef1a1	0.353948	-0.555587	-0.310611	-0.315074	4	-0.206831	0.195489		56	67	56	67	0.258734		0.0519032
O08900	Ikzf3	-0.797677	-0.239719	-1.15737	-0.399483	4	-0.648562	0.206218		8	13	8	13	0.70044		0.0518781
Q60809	Cnot7		-0.0810643	-0.113317	0.348912	3	0.0515103	0.148992		7	7	7	7	0		0.0515103
Q9EQH2	Erap1	0.309771	0.208268	-0.0639671	-0.0529099	4	0.10029	0.0939822		60	58	60	58	-0.0489096		0.0513807
P47963	Rpl13	0.0173002	-0.159654	-0.124346	-0.136759	4	-0.100865	0.0400613		9	10	9	10	0.152003		0.0511385
E9QLA5	Inf2	0.046772	-0.433935	-0.249136		3	-0.2121	0.139998		10	12	10	12	0.263034		0.0509347
P97377	Cdk2	0.229044	-0.171433	-0.109452	0.00820001	4	-0.0109104	0.0882334		23	24	23	24	0.0614005		0.0504902
Q8BVY0	Rsl1d1	0.379357	-0.0530446	-0.584306	0.454913	4	0.0492298	0.238989		2	2	2	2	0		0.0492298
Q9CQU1	Mfap1	1.01226	0.0137838	0.0861044		3	0.370715	0.32145		5	4	5	4	-0.321928		0.048787
Q80X82	Sympk	0.493297	-0.319262	-0.313172	-0.253292	4	-0.0981073	0.197696		56	62	56	62	0.146841		0.0487341
Q8C2Q3	Rbm14	0.993522	0.274888	0.0196308	0.192952	4	0.370248	0.214463		20	16	20	16	-0.321928		0.0483201
P61161	Actr2	-0.286408	-0.193981	-0.00579684	-0.16835	4	-0.163634	0.0584018		38	44	38	44	0.211504		0.0478701
D3YYZ2	Gm5239	-0.0625362	-0.255839	0.00532812	-0.117897	4	-0.107736	0.0554258		9	10	9	10	0.152003		0.0442671
P34884	Mif	0.191425	0.741316	0.275961	0.251568	4	0.365067	0.126668		10	8	10	8	-0.321928		0.0431393
Q9DB25	Alg5	-0.179384	-0.293606	-0.289739	-0.353985	4	-0.279179	0.0363716		8	10	8	10	0.321928		0.0427496
Q91YQ5	Rpn1	0.0583678	-0.263231	-0.0317101	-0.127699	4	-0.091068	0.0688212		52	57	52	57	0.13245		0.0413823
P49312	Hnrnpa1;Gm7729	0.136839	-0.163042	-0.0104686	0.0422241	4	0.00138808	0.0627111		36	37	36	37	0.0395284		0.0409164
Q6NZC7	Sec23ip	0.0445384	-0.687707	-0.264686	-0.149281	4	-0.264284	0.154888		17	21	17	21	0.304855		0.0405709
Q6P7T9	Nfatc1	0.901446		0.46289	0.510759	3	0.625032	0.138896		6	4	6	4	-0.584963		0.0400692
Q9WUA2	Farsb	0.143086	0.113434	0.0468403	0.0203422	4	0.0809256	0.0285086		34	33	34	33	-0.0430687		0.0378568
F8VQC7	Ktn1	-0.902884	-0.909445	-0.310558	-0.43905	4	-0.640484	0.155623		25	40	25	40	0.678072		0.0375878
F8WHG2	Satb1	-0.768502	-0.95758	-0.484106	-0.561835	4	-0.693006	0.106671		44	73	44	73	0.730393		0.0373873
Q3UQ44	Iqgap2	-0.571046	0.00115369	-0.115082	-0.296368	4	-0.245335	0.124638		79	96	79	96	0.281182		0.0358464
Q64324	Stxbp2	0.162541	-0.338706	0.0230424	-0.312563	4	-0.116421	0.124215		27	30	27	30	0.152003		0.0355816
Q9D1R2	Kti12	0.135935	-0.1126	0.0803848	0.03492	4	0.03466	0.0532547		4	4	4	4	0		0.03466
Q9ESW4	Agk	0.489666	0.212383	0.17594	0.224287	4	0.275569	0.0721028		13	11	13	11	-0.241008		0.0345608
Q8CD15	Mina	-0.234133	-0.286709	0.0545012	-0.447997	4	-0.228584	0.104757		15	18	15	18	0.263034		0.0344499
E9PZ88	Man2c1	-0.409798	-0.266437	-0.0628515		3	-0.246362	0.100657		14	17	14	17	0.280108		0.0337455
P60670	Nploc4	-0.232415	-0.347692	-0.0499796	-0.0632735	4	-0.17334	0.0714266		13	15	13	15	0.206451		0.0331107
P36371	Tap2	0.206395	0.356031	0.122739	0.125783	4	0.202737	0.0546458		54	48	54	48	-0.169925		0.0328122
Q9DB05	Napa	0.298655	-0.132831	-0.0659138	-0.171433	4	-0.0178808	0.10774		28	29	28	29	0.0506261		0.0327453
E9QNL8	Itgal	-0.1396	-0.0659138	-0.107757	-0.0593747	4	-0.0931614	0.0188272		66	72	66	72	0.125531		0.0323695
Q64674	Srm	-0.0291348	0.250234	-0.0843338	-0.00794222	4	0.0322058	0.0744381		23	23	23	23	0		0.0322058
A2AD84	2610018G03Rik;Mst4	-0.00733905	-0.0259113	0.0489336	-0.107492	4	-0.0229523	0.0323614		26	27	26	27	0.0544478		0.0314955
P70372	Elavl1	0.416231	0.177726	0.0877344	0.123666	4	0.201339	0.0739792		27	24	27	24	-0.169925		0.0314144
P41105	Rpl28	0.197021	-0.000822571	-0.163591	0.0922074	4	0.0312037	0.0764785		10	10	10	10	0		0.0312037
P42232	Stat5b	0.140841	-0.0136109	0.303459		3	0.143563	0.0915404		53	49	53	49	-0.113211		0.0303527
Q925I1	Atad3	0.213788	0.42094	0.108892	0.202512	4	0.236533	0.065811		15	13	15	13	-0.206451		0.0300824
Q9DCN2	Cyb5r3	0.230584	0.158725	0.15562	0.18053	4	0.181365	0.0173171		20	18	20	18	-0.152003		0.0293614
E9QAS4	Chd4	0.0563862	0.252052	0.149389	0.0500489	4	0.126969	0.0474756		107	100	107	100	-0.0976108		0.0293584
E9Q3L2	Pi4ka	-0.156785	-0.158381	-0.0346479	-0.176153	4	-0.131492	0.0325783		34	38	34	38	0.160465		0.028973
Q61749	Eif2b4	-0.092884	0.115832	0.0721744	0.0177794	4	0.0282255	0.0450769		20	20	20	20	0		0.0282255
Q99MI6	Gimap3	0.113567	1.06129	0.217355	0.596458	4	0.497168	0.214775		18	13	18	13	-0.469485		0.0276828
Q3THW5	H2afv;H2afz	1.06516	1.01635	0.335026	0.641546	4	0.764521	0.171608		10	6	10	6	-0.736966		0.0275555
P60867	Rps20	0.244702	-0.0149514	-0.0677271	-0.0522516	4	0.027443	0.0732618		9	9	9	9	0		0.027443
Q9CR62	Slc25a11	0.239021	0.255682	0.0969365	0.122871	4	0.178628	0.0401735		20	18	20	18	-0.152003		0.0266247
Q8BSL7	Arf2	0.257994	0.0779266	0.0356239	0.0628125	4	0.108589	0.0505646		18	17	18	17	-0.0824622		0.026127
Q5SWU9	Acaca	-0.0335111	-0.39591	-0.0471297	-0.396973	4	-0.218381	0.102841		65	77	65	77	0.244419		0.0260378
Q78PY7	Snd1	-0.0116388	-0.494922	-0.179074	-0.321207	4	-0.25171	0.102832		71	86	71	86	0.276518		0.0248073
Q8BH04	Pck2	0.627449	0.621431	0.167486	0.284869	4	0.425309	0.117445		33	25	33	25	-0.400538		0.0247709
Q9WUK2	Eif4h	0.820718	-0.719851	-0.0271603		3	0.0245689	0.445476		12	12	12	12	0		0.0245689
Q8BGZ4	Cdc23	-0.226632	-0.32292	0.0419438	-0.0738639	4	-0.145368	0.0807915		16	18	16	18	0.169925		0.024557
A2ABY3	Pcyt2	-0.0622599	-0.0779392	0.0366088	-0.348427	4	-0.113004	0.0824684		10	11	10	11	0.137504		0.0244992
P35585	Ap1m1	-0.0480967	0.0373119	0.0298416	0.0709388	4	0.0224989	0.0251719		15	15	15	15	0		0.0224989
P11499	Hsp90ab1	0.144728	-0.602547	-0.120279	-0.37516	4	-0.238315	0.161257		91	109	91	109	0.26039		0.0220752
Q9QYB5	Add3	0.549916	1.288	0.754973	-0.0391918	4	0.638425	0.274247		23	15	23	15	-0.616671		0.0217539
P62281	Rps11	0.162541	-0.104341	0.0364682	-0.0114425	4	0.0208065	0.0555546		13	13	13	13	0		0.0208065
Q61598	Gdi2	0.114754	-0.292581	0.097476	-0.105039	4	-0.0463476	0.0960531		63	66	63	66	0.0671142		0.0207666
A2A547	Rpl19	-0.24817	-0.16869	-0.0848386	-0.187214	4	-0.172228	0.0337161		7	8	7	8	0.192645		0.0204167
Q3U0V2	Tradd	-0.194339		-0.189878	-0.0118061	3	-0.132008	0.0601146		9	10	9	10	0.152003		0.0199954
P62264	Rps14	0.37662	0.185105	0.0430645	0.245374	4	0.212541	0.0692068		16	14	16	14	-0.192645		0.0198959
F6ZFU0	Eef1d	-0.126841	0.0236102	-0.0275573	-0.119589	4	-0.0625941	0.0365545		17	18	17	18	0.0824622		0.019868
P61750	Arf4	-0.427284	0.0897693		0.148218	3	-0.0630989	0.182873		17	18	17	18	0.0824622		0.0193632
O70251	Eef1b	-0.124725	-0.212451	-0.360508	-0.280282	4	-0.244492	0.0500928		10	12	10	12	0.263034		0.0185428
Q61881	Mcm7	0.0788074	-0.209845	-0.00962596	-0.108208	4	-0.0622178	0.0622916		70	74	70	74	0.0801703		0.0179525
Q99J83	Atg5	0.0192873	-0.145781	-0.0845785	0.281075	4	0.0175007	0.0942318		4	4	4	4	0		0.0175007
Q7TPV4	Mybbp1a	0.611844	0.0223323	0.0159257	0.0371713	4	0.171818	0.146743		49	44	49	44	-0.155278		0.01654
O35492	Clk3	0.420897	-0.126045	-0.120906	-0.108425	4	0.0163802	0.13489		2	2	2	2	0		0.0163802
Q9EQP2	Ehd4	-0.205518	-0.563454	-0.00248357	-0.298903	4	-0.26759	0.116423		23	28	23	28	0.283793		0.0162032
P52293	Kpna2	0.222414	-1.19367	-0.473891	-0.838022	4	-0.570792	0.302483		26	39	26	39	0.584963		0.0141708
Q9JI11	Stk4	0.117146	0.503959	0.204642	0.192825	4	0.254643	0.0853355		39	33	39	33	-0.241008		0.0136349
Q9EPL8	Ipo7	-0.0518593	-0.196905	-0.129892	-0.201925	4	-0.145145	0.0351638		43	48	43	48	0.158698		0.0135525
Q8K3Z9	Pom121	0.414422	-0.161637	0.0402612	-0.241287	4	0.0129397	0.146357		10	10	10	10	0		0.0129397
Q8VEM8	Slc25a3	0.431618	0.0911243	0.0529723	0.154842	4	0.182639	0.0856112		27	24	27	24	-0.169925		0.0127142
F6R9G0	Ep400	0.188003	-0.0623392	-0.0647364	-0.0100908	4	0.0127091	0.0597759		8	8	8	8	0		0.0127091
E9Q9E1	Eif4g1	0.227506	-0.552622	-0.10214	-0.383548	4	-0.202701	0.170866		87	101	87	101	0.215268		0.012567
Q8BMC4	Nop9	0.0480094	-0.115801	-0.0570014	0.174534	4	0.0124354	0.0637753		11	11	11	11	0		0.0124354
G3X956	Supt16;Supt16h	2.69591	1.04208	-0.194542	0.309409	4	0.963215	0.630893		29	15	29	15	-0.95109		0.0121246
Q9D8N0	Eef1g	-0.122739	-0.305378	-0.30902	-0.240571	4	-0.244427	0.043503		36	43	36	43	0.25634		0.0119126
Q8CGC7	Eprs	0.107539	0.00374614	0.0154976	-0.0319609	4	0.0237055	0.0297105		117	116	117	116	-0.0123837		0.0113217
Q3UMY5	Eml4	0.626736	0.511569	0.345623	0.305679	4	0.447402	0.0745668		23	17	23	17	-0.436099		0.0113027
Q8BP48	Metap1	0.0849916	-0.214608	-0.0301772	0.197865	4	0.00951784	0.0880243		9	9	9	9	0		0.00951784
Q62137	Jak3	-0.842536	-0.895314	-0.92109	-0.532533	4	-0.797868	0.0899433		4	7	4	7	0.807355		0.00948663
A2A4A6	Plcg1	0.0106284	0.197614	0.0614306	-0.0911717	4	0.0446253	0.0600587		38	37	38	37	-0.0384741		0.00615113
Q62418	Dbnl	-0.135272	-0.143978	-0.0616465	-0.205464	4	-0.13659	0.0294624		29	32	29	32	0.142019		0.00542886
Q8C3X8	Lmf2	-0.0863762	-0.39798	-0.0223171	-0.437408	4	-0.23602	0.106007		11	13	11	13	0.241008		0.00498763
Q9ERU9	Ranbp2	0.583139	-0.287642	-0.0470701	-0.1811	4	0.0168316	0.195079		115	114	115	114	-0.0126		0.00423152
O89023	Tpp1	0.0529548		-0.0992626	-0.610499	3	-0.218936	0.200652		6	7	6	7	0.222392		0.00345673
Q91YT7	Ythdf2	-0.257252	-0.641896	-0.265258	-0.372879	4	-0.384321	0.0898139		13	17	13	17	0.387023		0.00270185
Q99M46	Polr2c	0.163446	-0.0642536	-0.145254	0.052555	4	0.00162319	0.0675113		8	8	8	8	0		0.00162319
Q8BZQ7	Anapc2	0.205896	-0.173222	-0.36329	-0.0155054	4	-0.0865301	0.120647		16	17	16	17	0.0874628		0.000932692
Q9QUI0	Rhoa;Rhoc	0.224166	0.117562	0.192447	0.0762854	4	0.152615	0.0338637		20	18	20	18	-0.152003		0.000611863
Q8VDP6	Cdipt	0.288611	0.0886844	0.0176369	-0.392819	4	0.000528313	0.143114		10	10	10	10	0		0.000528313
Q99L45	Eif2s2	0.071012	-0.013975	-0.02283	-0.0372067	4	-0.000749939	0.0243948		20	20	20	20	0		-0.000749939
Q9Z1Q5	Clic1	0.0760066	-0.444302	-0.0653703	-0.342086	4	-0.193938	0.120426		28	32	28	32	0.192645		-0.00129267
Q9JJ28	Flii	-0.359971	-0.261016	-0.149313	-0.26356	4	-0.258465	0.0430602		41	49	41	49	0.257158		-0.00130695
Q922R5	Smek2	0.310719	-0.623154	-0.794007	-0.390793	4	-0.374309	0.242831		17	22	17	22	0.371969		-0.00234016
Q99K01	Pdxdc1	0.0294555	-0.884141	-0.118555		3	-0.324413	0.283107		16	20	16	20	0.321928		-0.0024853
Q9D1E6	Tbcb	-0.117429	-0.913406	-0.252552	-1.06879	4	-0.588043	0.236468		8	12	8	12	0.584963		-0.00308097
Z4YJW0	Emc1	0.225093	0.0709388	-0.0640726	-0.256115	4	-0.00603889	0.102165		29	29	29	29	0		-0.00603889
Q8BTZ4	Anapc5	0.0573316	-0.0999582	0.0657102	-0.315864	4	-0.073195	0.089413		21	22	21	22	0.0671142		-0.0060808
P61924	Copz1	0.222044	-0.337448	-0.0480989	0.130008	4	-0.00837373	0.12319		9	9	9	9	0		-0.00837373
P26039	Tln1	0.126974	-0.34795	-0.192925	-0.295128	4	-0.177257	0.106392		210	236	210	236	0.168398		-0.00885964
P08046	Egr1	0.618251	1.00454	0.58111	0.464773	4	0.667168	0.117111		8	5	8	5	-0.678072		-0.0109039
O88907	Pias1	0.124236	-1.44e-05	-0.162541	-0.00570993	4	-0.0110074	0.0587382		2	2	2	2	0		-0.0110074
Q9WV60	Gsk3b	0.078518	-0.134699	0.0241778	-0.0132614	4	-0.0113161	0.0452374		8	8	8	8	0		-0.0113161
Q9Z2W0	Dnpep	0.170832	0.147697	-0.00124125	0.161823	4	0.119778	0.0406197		23	21	23	21	-0.131245		-0.0114666
Q9D662	Sec23b	-0.103934	-0.290092	0.0040339	-0.194955	4	-0.146237	0.0628746		41	45	41	45	0.134301		-0.0119357
P62301	Rps13	-0.152897	-0.0814916	-0.168933	-0.0465783	4	-0.112475	0.0290457		14	15	14	15	0.0995357		-0.0129395
O35955	Psmb10	0.136442	0.503043	0.147697	0.0487942	4	0.208994	0.100478		14	12	14	12	-0.222392		-0.0133982
P97384	Anxa11	-0.54498	-0.58208	-0.331772	-0.538639	4	-0.499368	0.0566807		20	28	20	28	0.485427		-0.0139409
P25444	Rps2;Gm6139;Gm18025;Gm6576;Gm4968;Gm8225	-0.302992	-0.236537		0.00273852	3	-0.17893	0.092838		25	28	25	28	0.163499		-0.0154314
Q9ES52	Inpp5d	-0.707171	-0.661273	-0.47684	-0.49074	4	-0.584006	0.0586822		58	86	58	86	0.568284		-0.0157223
P62900	Rpl31	-0.38659	-0.250389	-0.0756872	-0.403313	4	-0.278995	0.0759298		5	6	5	6	0.263034		-0.0159603
Q75N62	Gimap8	-0.12499	0.0702519	-0.0206477	-0.195219	4	-0.0676513	0.0583009		28	29	28	29	0.0506261		-0.0170252
E9PX65	Yars2	0.100206	-0.19555	0.183963	-0.158816	4	-0.0175493	0.0940363		2	2	2	2	0		-0.0175493
P46467	Vps4b	-0.00834346	-0.157464	0.0959919	-0.000678226	4	-0.0176233	0.0523108		18	18	18	18	0		-0.0176233
Q5XJY5	Arcn1	-0.160146	-0.407689	-0.13914	-0.172246	4	-0.219805	0.0630001		40	46	40	46	0.201634		-0.0181714
Q6ZQH8	Nup188	0.143612	0.195977	-0.0310909	0.103128	4	0.102907	0.0485408		37	34	37	34	-0.121991		-0.0190838
Q68FD5	Cltc	-0.207018	-0.238459	0.105008	-0.218229	4	-0.139675	0.0818198		138	150	138	150	0.120294		-0.0193806
D3YW48	Capns1	-0.0855606	-0.133796	-0.221522	-0.795609	4	-0.309122	0.164586		18	22	18	22	0.289507		-0.0196154
Q8K2T8	Paf1	0.326914	0.322505	0.0681893	0.359971	4	0.269395	0.0675875		11	9	11	9	-0.289507		-0.0201118
P63005	Pafah1b1	-0.013498	-0.0296322	0.0672257	-0.107819	4	-0.0209308	0.0358841		24	24	24	24	0		-0.0209308
Q9D892	Itpa	0.118351	0.450697	0.059909	0.17645	4	0.201352	0.0864523		14	12	14	12	-0.222392		-0.0210407
Q8BMP6	Acbd3	-0.0912598	-0.114535	-0.0778022	-0.263594	4	-0.136798	0.042941		12	13	12	13	0.115477		-0.0213206
Q9D0I8	Mrto4	0.453874	-0.191376	0.109427	-0.135269	4	0.059164	0.146883		18	17	18	17	-0.0824622		-0.0232982
P34022	Ranbp1	0.400663	0.24245	0.049352	-0.456445	4	0.0590051	0.186227		18	17	18	17	-0.0824622		-0.023457
P80317	Cct6a	0.00242577	-0.00808729	0.0129262	0.00848689	4	0.00393788	0.00454949		53	52	53	52	-0.0274807		-0.0235429
P68372	Tubb4b	0.150321	-0.33929	0.112233	-0.226189	4	-0.0757314	0.121974		55	57	55	57	0.0515303		-0.0242011
P08113	Hsp90b1	0.250028	-1.05041	-0.367806	-0.497445	4	-0.416409	0.266931		77	101	77	101	0.391425		-0.0249841
D3Z6Z7	Rasal3	-0.0594937	-0.180904	-0.483682	-0.00769563	4	-0.182944	0.106614		52	58	52	58	0.157541		-0.0254026
Q3U9G9	Lbr	0.0547669	0.212009	0.12499	-0.0554564	4	0.0840773	0.0565458		41	38	41	38	-0.109624		-0.0255472
Q3V157	Stat4	0.412673	1.2929	0.361768	-0.142433	4	0.481227	0.298152		27	19	27	19	-0.50696		-0.0257329
D3Z131	Thoc6	-0.054779	-0.230194	-0.184048	-0.136918	4	-0.151485	0.0374385		11	12	11	12	0.125531		-0.0259538
Q61166	Mapre1	0.800651	-0.142337	-0.0106866	-0.0718306	4	0.143949	0.220547		27	24	27	24	-0.169925		-0.0259759
Q9DC69	Ndufa9	0.294721	0.143785	0.223546	0.213627	4	0.21892	0.0308767		32	27	32	27	-0.245112		-0.0261926
Q61578	Fdxr	0.572952	0.328377	0.328147		3	0.409825	0.0815633		23	17	23	17	-0.436099		-0.0262739
P40124	Cap1	-0.201132	-0.15996	-0.362974		3	-0.241355	0.06196		56	65	56	65	0.215013		-0.0263424
Q60737	Csnk2a1	-0.34301	-0.272454	-0.0358602	-0.118899	4	-0.192556	0.0701183		25	28	25	28	0.163499		-0.0290571
Q99J36	Thumpd1	0.155871	0.32239	0.0553345	0.156655	4	0.172563	0.0553189		23	20	23	20	-0.201634		-0.0290711
P23772	Gata3	-0.493135	-1.51231	-1.08391		3	-1.02978	0.295452		1	2	1	2	1		-0.0297828
Q9D0D3	Mtpap	0.279687	0.157173	0.03492	0.0170667	4	0.122212	0.06103		10	9	10	9	-0.152003		-0.0297915
P08775	Polr2a	0.332789	0.0278618	-0.0210722	-0.0175193	4	0.0805148	0.0848259		54	50	54	50	-0.111031		-0.0305165
P20664	Prim1	0.0935404	-0.174182	-0.0579923	0.00934717	4	-0.0323216	0.0565397		13	13	13	13	0		-0.0323216
Q505F5	Lrrc47	0.00284491	0.00360224	0.0976108	-0.0621735	4	0.0104711	0.0328835		34	33	34	33	-0.0430687		-0.0325976
Q9CQJ2	Pih1d1	-0.090176	0.296311	0.0343566	-0.37722	4	-0.0341821	0.139861		7	7	7	7	0		-0.0341821
Q9EQH3	Vps35	0.0345888	0.0398403	0.123666	0.0550568	4	0.063288	0.0205887		45	42	45	42	-0.0995357		-0.0362477
P16858	Gapdh;Gm7293	0.0851294	0.044604	-0.00137121	-0.042858	4	0.021376	0.0277601		51	49	51	49	-0.0577155		-0.0363395
P01831	Thy1	0.528698	0.326882	-0.30868	-0.145095	4	0.100451	0.196288		11	10	11	10	-0.137504		-0.0370521
Q64287	Irf4	-0.230695	-0.191458	-0.655717	-0.12356	4	-0.300357	0.120502		20	24	20	24	0.263034		-0.0373231
Q99LD9	Eif2b2	-0.000865357	0.110096	0.057277	-0.316115	4	-0.0374019	0.0956276		12	12	12	12	0		-0.0374019
P99024	Tubb5	0.206712	-0.365016	0.101247	-0.205597	4	-0.0656637	0.132678		52	53	52	53	0.0274807		-0.038183
Q99KJ8	Dctn2	0.251092	-0.64557	-0.0415656	-0.0324625	4	-0.117127	0.188793		18	19	18	19	0.0780025		-0.039124
P70195	Psmb7	-0.360982	-0.292458	-0.125935	-0.152147	4	-0.232881	0.0562099		14	16	14	16	0.192645		-0.0402354
F7BG02	Gak	-0.0229004	0.00389003	0.0139267	-0.157367	4	-0.0406127	0.0396866		4	4	4	4	0		-0.0406127
Q689Z5	Sbno1	-0.202261	-0.361973	-0.196409	-0.417598	4	-0.29456	0.0561512		26	31	26	31	0.253757		-0.0408036
Q920E5	Fdps	0.567147	0.0540844	0.357946	0.0394192	4	0.254649	0.127435		27	22	27	22	-0.295456		-0.0408066
Q9ER72	Cars	-0.527771	-0.232905	-0.12356		3	-0.294745	0.120713		26	31	26	31	0.253757		-0.0409885
E9Q5W5	Zzef1	-0.224411	0.109829	0.0172093	0.0958569	4	-0.000379001	0.0774094		35	34	35	34	-0.0418202		-0.0421992
Q8BVF2	Pdcl3	0.383699	-0.140587	-0.0114862	-0.0711635	4	0.0401155	0.117526		18	17	18	17	-0.0824622		-0.0423466
O35382	Exoc4	0.158671	0.364797	0.129217	0.00288251	4	0.163892	0.0750091		15	13	15	13	-0.206451		-0.0425591
P62827	Ran	0.190009	0.336169	0.0999011	0.209516	4	0.208899	0.0486787		25	21	25	21	-0.251539		-0.0426399
Q8BG32	Psmd11	-0.120219	-0.0288519	-0.00988741	-0.139728	4	-0.0746718	0.0324081		45	46	45	46	0.0317089		-0.0429629
Q8CFQ9	Fus	0.288999	0.477159	-0.00264255	0.427821	4	0.297834	0.107788		19	15	19	15	-0.341037		-0.0432029
Q8BFW7	Lpp	-0.233765	-0.634352	0.155231		3	-0.237629	0.227941		7	8	7	8	0.192645		-0.0449838
E9QLK7	Trrap	0.07312	-0.130413	-0.145541	-0.0440177	4	-0.061713	0.0501996		90	91	90	91	0.0159415		-0.0457714
P17918	Pcna	0.521722	-0.394904	0.234747	-0.117287	4	0.0610695	0.200434		28	26	28	26	-0.106915		-0.0458457
E9Q2C4	Inpp4b	-0.141171	0.125783	-0.149969	0.1038	4	-0.0153892	0.0753151		45	44	45	44	-0.0324215		-0.0478107
P97855	G3bp1	0.0643743	-0.255529	-0.150817	-0.402073	4	-0.186011	0.0980846		30	33	30	33	0.137504		-0.0485078
P27612	Plaa	-0.199248	0.0600474	-0.0195213	-0.0363779	4	-0.048775	0.054386		28	28	28	28	0		-0.048775
Q9CVD2	Atxn3	-0.399773	0.213005	-0.113754	0.103934	4	-0.049147	0.135176		2	2	2	2	0		-0.049147
G3X8U3	2210016F16Rik	0.0536135	0.130404	-0.0877027	0.00028851	4	0.0241508	0.0458606		20	19	20	19	-0.0740006		-0.0498498
E9Q1V5	Smpd4	0.370881	0.294782	0.295841	0.122341	4	0.270961	0.0526453		20	16	20	16	-0.321928		-0.0509667
P18242	Ctsd	-1.53381	0.00216242	-0.0272338	0.339708	4	-0.304794	0.418044		26	31	26	31	0.253757		-0.0510375
Q80TH2	Erbb2ip	0.704347	0.491904	0.193204		3	0.463152	0.148253		10	7	10	7	-0.514573		-0.0514212
P11440	Cdk1	0.287096	-0.8117	-0.0035534	-0.409087	4	-0.234311	0.239625		37	42	37	42	0.182864		-0.051447
P27577	Ets1	-0.666757	-0.734083	-0.542374	-0.60338	4	-0.636649	0.0412254		4	6	4	6	0.584963		-0.051686
Q9ESU7	Slc1a5	-0.199248		-0.0451635	-0.158494	3	-0.134302	0.0460958		17	18	17	18	0.0824622		-0.0518397
Q9DCM2	Gstk1	-0.660472	-1.12438	-0.30961	-0.982192	4	-0.769163	0.181329		14	23	14	23	0.716207		-0.0529558
Q9CS74	Ecd	0.202854	-0.037488	-0.278811	-0.09866	4	-0.0530262	0.0994893		5	5	5	5	0		-0.0530262
P70288	Hdac2	-0.134221	0.0258793	-0.114332	0.0071955	4	-0.0538695	0.0410293		21	21	21	21	0		-0.0538695
P68040	Gnb2l1	0.0386878	0.111833	-0.00974216	-0.03623	4	0.0261371	0.0325041		37	35	37	35	-0.0801703		-0.0540333
O89079	Cope	-0.120617	-0.383736	-0.132768	-0.130318	4	-0.19186	0.0640126		20	22	20	22	0.137504		-0.0543564
Q62422	Ostf1	0.43489		0.223917	0.0448837	3	0.234564	0.112711		11	9	11	9	-0.289507		-0.054943
Q99NH0	Ankrd17	0.0573016	-0.129324	0.0297002	-0.178241	4	-0.0551406	0.0580933		27	27	27	27	0		-0.0551406
P97470	Ppp4c	-0.444137	-0.261396	-0.417733	-0.462118	4	-0.396346	0.0458972		15	19	15	19	0.341037		-0.0553091
P35235	Ptpn11	0.268261	0.0309716	0.340049	0.425244	4	0.266132	0.0846982		25	20	25	20	-0.321928		-0.0557965
Q9DCH4	Eif3f	-0.0319597	-0.0816748	-0.0871662	-0.025133	4	-0.0564834	0.0162283		24	24	24	24	0		-0.0564834
P62245	Rps15a	-0.0143553	-0.154731	-0.0127956	-0.0495465	4	-0.057857	0.0333873		15	15	15	15	0		-0.057857
Q9QUM9	Psma6	-0.216486	-0.00362572	-0.0336138	0.0177794	4	-0.0589865	0.0535472		27	27	27	27	0		-0.0589865
O55142	Rpl35a	0.597889	0.200504	0.14991	0.259303	4	0.301901	0.101162		9	7	9	7	-0.36257		-0.0606686
Q9CXU4	Timm23	0.445853	0.284277	-0.128156		3	0.200658	0.170896		6	5	6	5	-0.263034		-0.0623764
Q5NCB5	Irgm1	0.868516	0.987685	-0.0390139	0.0543623	4	0.467887	0.267495		13	9	13	9	-0.530515		-0.0626275
Q8R4R6	Nup35	0.371889		0.0581086	-0.0792494	3	0.116916	0.133511		17	15	17	15	-0.180572		-0.0636562
P35700	Prdx1	0.101846	-0.729053	0.0861044		3	-0.180367	0.27438		36	39	36	39	0.115477		-0.0648902
Q3TWW8	Srsf6	-0.00460925	0.0515809	0.136191	0.0576929	4	0.060214	0.0289475		12	11	12	11	-0.125531		-0.0653169
Q9JI78	Ngly1	-0.0529723	0.0490731	0.230572	0.191689	4	0.10459	0.0654253		18	16	18	16	-0.169925		-0.0653346
Q99KV1	Dnajb11	-0.113967	-0.567981	-0.114925	-0.404515	4	-0.300347	0.112397		17	20	17	20	0.234465		-0.0658821
Q640M1	Utp14a	-1.43946	-1.14274	-0.345583	-1.33581	4	-1.0659	0.247851		2	4	2	4	1		-0.0658976
O35075	Dscr3	0.0238857	-0.256476	0.227864	-0.260135	4	-0.0662153	0.118464		3	3	3	3	0		-0.0662153
Q9D4V0	Etnk1	0.105597	0.0219061	-0.207478	-0.185835	4	-0.0664524	0.0772166		3	3	3	3	0		-0.0664524
D3YZ08	Terf2	0.309556	0.311968	0.260387	0.298658	4	0.295142	0.0119414		9	7	9	7	-0.36257		-0.0674277
Q6PDI5	Ecm29;AI314180	-0.0706641	0.142217	-0.0222292	0.00963382	4	0.0147395	0.0455861		90	85	90	85	-0.0824622		-0.0677227
Q6NSR8	Npepl1	-0.0302654	0.255561	0.0340748	0.0768327	4	0.0840508	0.0612602		10	9	10	9	-0.152003		-0.0679523
Q149F5	Tmem71	0.712149	2.90635	1.25936	1.18758	4	1.51636	0.478973		3	0	3	1	-1.58496		-0.068602
O70310	Nmt1	-0.177216	-0.370154	-0.0218483	-0.390151	4	-0.239842	0.0870905		24	27	24	27	0.169925		-0.0699172
Q6P9Q4	Fhod1	-0.197111	-0.246447	0.0183493	-0.16929	4	-0.148625	0.0578989		18	19	18	19	0.0780025		-0.0706221
Q4VA53	Pds5b	0.149489	0.317072	0.1396	0.179638	4	0.19645	0.0410991		65	54	65	54	-0.26748		-0.0710303
Q7TMM9	Tubb2a;Tubb2b	-0.0164963		0.227371	-0.103255	3	0.0358732	0.0989705		42	39	42	39	-0.106915		-0.071042
Q9DC28	Csnk1d;Csnk1e	-0.275126	-0.190981	0.215119	-0.0333481	4	-0.0710839	0.107759		3	3	3	3	0		-0.0710839
Q8BQM4	Heatr3	0.083982	-0.296403	-0.044345	-0.029058	4	-0.071456	0.0802573		15	15	15	15	0		-0.071456
Q3ULB1	Tes	0.0176507	0.104202	0.0236102	-0.0046385	4	0.0352062	0.0237886		28	26	28	26	-0.106915		-0.071709
Q8VE47	Uba5	-0.0941009	0.000432744	-0.0557112	-0.13833	4	-0.0719275	0.0294392		8	8	8	8	0		-0.0719275
P62960	Ybx1	-0.0749164	-0.225987	-0.306734	-0.0799659	4	-0.171901	0.0569819		14	15	14	15	0.0995357		-0.0723651
G3X987	Gimap9	0.162024	0.235237	0.249021	0.115566	4	0.190462	0.0314272		24	20	24	20	-0.263034		-0.0725724
E0CXE7	Ctc1	0.0286901	0.0807941	0.214747	0.0607392	4	0.0962425	0.0409325		9	8	9	8	-0.169925		-0.0736825
Q99JX7	Nxf1	0.356679	0.221073	0.145743	0.269153	4	0.248162	0.0441967		15	12	15	12	-0.321928		-0.0737662
P11881	Itpr1	-0.483468	-0.560068	-0.426238	-1.08222	4	-0.638	0.150591		23	34	23	34	0.563901		-0.0740987
Q6PR54	Rif1	0.648756	-0.338597	-0.0154179	-0.17467	4	0.0300177	0.21654		57	53	57	53	-0.10497		-0.0749518
Q9JKF1	Iqgap1	-0.363451	0.00662118	-0.23438	-0.138442	4	-0.182413	0.0780721		144	155	144	155	0.106199		-0.0762137
E9PUG7	Eif2d	0.464584	-0.00233906	0.16877	-0.114348	4	0.129167	0.126051		15	13	15	13	-0.206451		-0.0772839
Q8BPU7	Elmo1	-0.115033	-0.0629721	0.0182069	-0.151522	4	-0.0778302	0.0368086		41	41	41	41	0		-0.0778302
P68033	Actc1;Actg2;Acta1;Acta2	-0.112633	-0.0340126	-0.124126	-0.193371	4	-0.116036	0.0326414		38	39	38	39	0.0374747		-0.0785609
E9Q614	Chd3	0.0939714	0.717474	0.317651	0.545079	4	0.418544	0.135676		24	17	24	17	-0.4975		-0.0789559
Q9R1P4	Psma1	-0.232047	-0.035875	-0.0729076	0.0243197	4	-0.0791274	0.0547685		31	31	31	31	0		-0.0791274
Q8K297	Colgalt1	-0.401849	-0.197087	-0.148385		3	-0.249107	0.0776542		8	9	8	9	0.169925		-0.079182
P68368	Tuba4a	0.166584	-0.864229	-0.272297	-0.546519	4	-0.379115	0.218433		39	48	39	48	0.29956		-0.0795552
Q9WUD1	Stub1	0.147218		-0.0843644	-0.302796	3	-0.0799806	0.129926		7	7	7	7	0		-0.0799806
P31266	Rbpj	-1.03422	-1.40236	-0.757111	-0.831486	4	-1.00629	0.144423		20	38	20	38	0.925999		-0.0802936
Q8K411	Pitrm1	0.404936	0.27274	0.0163537	-0.106855	4	0.146793	0.116852		41	35	41	35	-0.228269		-0.0814755
Q9Z0W3	Nup160	0.217239	-0.180757	-0.0559812	-0.0139896	4	-0.00837213	0.083124		40	38	40	38	-0.0740006		-0.0823727
Q3TIX9	Usp39	0.0940638	-0.144839	0.0230424	-0.0545721	4	-0.0205763	0.0513501		23	22	23	22	-0.0641303		-0.0847067
Q05117	Acp5	-0.449218	0.622087	0.0545012	0.0373119	4	0.0661705	0.21902		10	9	10	9	-0.152003		-0.0858326
P48758	Cbr1	0.26349	0.723777	0.0040339	0.378068	4	0.342342	0.149287		35	26	35	26	-0.428843		-0.0865011
Q7TQI3	Otub1	0.0173148	0.262794	0.116232	0.103531	4	0.124968	0.0509256		22	19	22	19	-0.211504		-0.0865362
Q6PIJ4	Nfrkb	0.797338	0.278104	0.164271	0.0738202	4	0.328383	0.161808		4	3	4	3	-0.415037		-0.0866542
Q9QZL0	Ripk3	-0.517225	-0.829383	-0.566229	-0.625178	4	-0.634504	0.0686055		13	19	13	19	0.547488		-0.0870157
Q6Q899	Ddx58	0.0243111	0.0556122	0.0551957	-0.0412835	4	0.0234589	0.0227914		27	25	27	25	-0.111031		-0.0875725
Q60692	Psmb6	-0.522558	-0.46899	-0.16154	-0.25068	4	-0.350942	0.0862713		10	12	10	12	0.263034		-0.0879078
Q8R502	Lrrc8c	0.160427	0.0968016	-0.00277264	0.100978	4	0.0888585	0.0338235		26	23	26	23	-0.176878		-0.0880193
Q9WUM3	Coro1b	-0.260146	-0.303953	-0.0483674	-0.0594949	4	-0.16799	0.0664952		18	19	18	19	0.0780025		-0.0899878
P18760	Cfl1	0.12111	-0.118382	-0.0433783	-0.107819	4	-0.0371174	0.0552854		27	26	27	26	-0.0544478		-0.0915652
P14685	Psmd3	-0.218595	-0.0804845	-0.0100327	-0.169015	4	-0.119532	0.0463473		56	57	56	57	0.0255351		-0.0939966
Q09200	B4galnt1	0.400987	0.869871	0.417164	0.0908534	4	0.444719	0.160376		32	22	32	22	-0.540568		-0.0958495
P51410	Rpl9	0.399502	0.2929	-0.0121262	0.221815	4	0.225523	0.0872253		20	16	20	16	-0.321928		-0.0964055
Q5D0E0	Ikbkb	-0.0221902	0.401084	0.0780633	0.361544	4	0.204625	0.104356		21	17	21	17	-0.304855		-0.100229
F8WIE5	Hectd1	-0.0258793	-0.275716	-0.00200674	-0.00203564	4	-0.0764095	0.0666732		61	60	61	60	-0.0238467		-0.100256
Q9JLN9	Mtor	0.105908	-0.593986	0.0371713	-0.36125	4	-0.203039	0.166087		41	44	41	44	0.10188		-0.101159
P19096	Fasn	-0.0831112	-0.31901	-0.179564	-0.290692	4	-0.218094	0.054129		178	193	178	193	0.116724		-0.10137
D3YWT1	Hnrnph3	0.889851	0.0918014	-0.24139	0.137897	4	0.21954	0.238879		5	4	5	4	-0.321928		-0.102388
Q14AA6	1700009N14Rik	-0.0267292	0.354114	0.0950467	-0.110262	4	0.0780423	0.101218		17	15	17	15	-0.180572		-0.10253
Q8R0X7	Sgpl1	-0.611267	-0.505206	-0.229941	-0.353524	4	-0.424984	0.0838079		8	10	8	10	0.321928		-0.103056
Q3TW96	Uap1l1	-0.245739	-0.236826	-0.299596	0.0731347	4	-0.177257	0.0846075		19	20	19	20	0.0740006		-0.103256
Q9ES74	Nek7	0.159202	0.0777899	-0.0162639	0.133564	4	0.088573	0.0388584		16	14	16	14	-0.192645		-0.104072
B1ATD5	Mtmr3	-0.0152121	0.0550568	0.309642	0.682304	4	0.257948	0.157726		9	7	9	7	-0.36257		-0.104623
P17156	Hspa2	-0.542109	0.257614		-0.240981	3	-0.175159	0.233194		20	21	20	21	0.0703893		-0.104769
Q9ERF3	Wdr61	-0.051024	-0.554591	-0.0570164	-0.0876874	4	-0.18758	0.1226		17	18	17	18	0.0824622		-0.105118
Q3UC82	Lig3	-0.257855	0.063779	0.0489336	-0.275804	4	-0.105237	0.0934168		13	13	13	13	0		-0.105237
Q8BUI3	LRWD1;Lrwd1	0.298637	0.142217	0.108357	0.078883	4	0.157024	0.0489456		6	5	6	5	-0.263034		-0.106011
Q04207	Rela	0.0815832	0.0543623	-0.0737424	-0.116708	4	-0.0136261	0.0482416		16	15	16	15	-0.0931094		-0.106736
A2ADY9	Ddi2	-0.266157	-0.0909412	0.0261627	-0.0965298	4	-0.106866	0.06016		11	11	11	11	0		-0.106866
Q6P9R2	Oxsr1	0.128566	0.365804	0.19497	0.0180644	4	0.176851	0.0727875		28	23	28	23	-0.283793		-0.106942
Q9CSN1	Snw1	1.03407	0.0190614	-0.0126646	-0.0193312	4	0.255284	0.259731		27	21	27	21	-0.36257		-0.107286
Q9JLQ2	Git2	-0.0316775	-0.0920172	0.0182069	-0.0797524	4	-0.0463101	0.0251397		24	23	24	23	-0.0614005		-0.107711
P54103	Dnajc2	-0.0385767	0.103263	0.103531	0.0791562	4	0.0618433	0.0339575		27	24	27	24	-0.169925		-0.108082
Q6P8H8	Alg8	0.253859	-0.506701	0.0590783	-0.238596	4	-0.10809	0.167052		3	3	3	3	0		-0.10809
Q5XJF6	Rpl10a	-0.201257	-0.191096	-0.211715	-0.129387	4	-0.183364	0.0184781		19	20	19	20	0.0740006		-0.109363
Q91WD5	Ndufs2	0.287853	0.152508	0.120617	0.0071955	4	0.142044	0.0577444		25	21	25	21	-0.251539		-0.109495
A2AN08	Ubr4	-0.106214	0.146003	0.0343566	-0.013742	4	0.0151009	0.0524846		47	43	47	43	-0.128324		-0.113223
Q60770	Stxbp3	0.345913	0.27739	0.275603		3	0.299635	0.0231446		8	6	8	6	-0.415037		-0.115402
Q8BFZ3	Actbl2	0.272489	-0.256563	-0.160669	-0.317948	4	-0.115673	0.133373		22	22	22	22	0		-0.115673
Q9R1J0	Nsdhl	0.409911	0.0801119	0.174151	-0.00686913	4	0.164326	0.0898184		17	14	17	14	-0.280108		-0.115782
O35343	Kpna4	-0.117562	-0.332571	-0.215664	-0.127841	4	-0.198409	0.0498441		17	18	17	18	0.0824622		-0.115947
F8VQC1	Srp72	-0.403595	-0.32925	-0.132515	-0.288875	4	-0.288559	0.0571832		16	18	16	18	0.169925		-0.118634
Q8R059	Gale	0.129387	0.165172	-0.0787922	0.134484	4	0.0875627	0.0560119		15	13	15	13	-0.206451		-0.118888
E9Q035	Gm20425;Srprb	0.412289	-0.32534	-0.164448		3	-0.025833	0.223931		16	15	16	15	-0.0931094		-0.118942
F8VQE2	Kif21b	0.354132	0.343919	0.232292	0.1038	4	0.258536	0.0584957		13	10	13	10	-0.378512		-0.119976
P63166	Sumo1	0.524583	1.176	0.224164	0.540226	4	0.616244	0.200258		5	3	5	3	-0.736966		-0.120722
Q6ZQK0	Ncapd3	0.458386	-0.256287	0.257855	-0.0574517	4	0.100626	0.159449		28	24	28	24	-0.222392		-0.121767
P04223	H2-K1	-0.431997	-0.291521	-0.303258	-0.186738	4	-0.303379	0.0502398		15	17	15	17	0.180572		-0.122807
O88512	Ap1g2	-0.240253	-0.104697	0.0703893	-0.222667	4	-0.124307	0.0715363		28	28	28	28	0		-0.124307
P47911	Rpl6;Gm5428	0.26906	0.221568	-0.118179	0.285698	4	0.164537	0.0952128		22	18	22	18	-0.289507		-0.12497
E9QAI5	Cad	-0.285106	-0.294049	-0.376995	-0.212584	4	-0.292183	0.0336434		123	138	123	138	0.16601		-0.126174
Q8R2U0	Seh1l	0.281562	0.111566	0.123136	0.0226164	4	0.13472	0.0538516		6	5	6	5	-0.263034		-0.128314
P97379	G3bp2	-0.310922	-0.63922	-0.446659	-0.0917712	4	-0.372143	0.115195		11	13	11	13	0.241008		-0.131135
P01899	H2-D1	-0.424815	-0.530302	-0.255994	-0.206112	4	-0.354306	0.0750403		30	35	30	35	0.222392		-0.131913
Q8BX17	Gemin5	-0.092884	-0.264166	-0.147921	-0.271653	4	-0.194156	0.0440651		23	24	23	24	0.0614005		-0.132755
P29452	Casp1	0.0548118	0.437334	-1.01736	-0.013043	4	-0.134564	0.310514		5	5	5	5	0		-0.134564
Q9CZX8	Rps19	-0.131063	-0.0144267	0.0540844	-0.0193897	4	-0.0276987	0.0383164		14	13	14	13	-0.106915		-0.134614
Q9WVA4	Tagln2	0.227641		-0.284739	-0.485681	3	-0.180926	0.21236		31	32	31	32	0.0458037		-0.135123
P62918	Rpl8	-0.339594	-0.48068	-0.204466	-0.723325	4	-0.437016	0.110849		13	16	13	16	0.29956		-0.137456
P16045	Lgals1	-0.10742	-0.41133	-0.194262	-0.56403	4	-0.31926	0.103638		15	17	15	17	0.180572		-0.138688
J3QMM7	Carkd	0.211181	0.191436	0.146655	0.183074	4	0.183086	0.0134977		10	8	10	8	-0.321928		-0.138842
E9Q474	Akap13	1.04174	0.954271	0.402176	0.436375	4	0.708642	0.168162		72	40	72	40	-0.847997		-0.139355
Q8QZY1	Eif3l	-0.221444	-0.0533739	-0.0549617	-0.114035	4	-0.110954	0.0394421		51	50	51	50	-0.0285692		-0.139523
O35185	Bhlhe40	0.343293	0.088413	0.390448	-0.0968383	4	0.181329	0.114008		5	4	5	4	-0.321928		-0.140599
P97372	Psme2	0.24395	0.272382	0.328377	0.251325	4	0.274009	0.0190976		28	21	28	21	-0.415037		-0.141029
G3X949	Traf3ip3	0.084242	0.736735	0.296898	0.656451	4	0.443581	0.153268		3	2	3	2	-0.584963		-0.141381
P62274	Rps29	-0.41511	0.00848689	0.00518438	-0.170361	4	-0.14295	0.0998746		3	3	3	3	0		-0.14295
Q9CWU9	Nup37	0.103395	-0.0722704	0.0330882	0.0436245	4	0.0269593	0.0365197		9	8	9	8	-0.169925		-0.142966
Q8BMJ3	Eif1ax;Gm5039	0.0411647	0.174662	0.0103502	-0.119401	4	0.0266941	0.0603564		9	8	9	8	-0.169925		-0.143231
B0QZH9	Phf23	-0.111966	-0.423217	-0.0362891	-0.0112826	4	-0.145689	0.0949527		4	4	4	4	0		-0.145689
Q64378	Fkbp5	-0.348912	-0.257097	0.0311128	-0.234856	4	-0.202438	0.0816697		25	26	25	26	0.0565835		-0.145854
P70671	Irf3	0.226054		0.169925	0.130272	3	0.175417	0.027786		5	4	5	4	-0.321928		-0.146511
Q8K2P7	Slc38a1	-0.110096	-0.0972549	-0.177245	-0.209295	4	-0.148473	0.0268067		3	3	3	3	0		-0.148473
Q91W36	Usp3	0.539373	0.533165	0.451119	0.488309	4	0.502991	0.0206969		11	7	11	7	-0.652077		-0.149085
Q8R3Q2	Ppp6r2	-0.424385	-0.00258474	0.121811	-0.292634	4	-0.149448	0.126241		3	3	3	3	0		-0.149448
P58281	Opa1	0.29917	0.447315	0.0607392	-0.481525	4	0.0814246	0.203844		27	23	27	23	-0.231326		-0.149901
Q9CRC8	Lrrc40	0.087856	-0.0512796	0.0863762	0.0373119	4	0.0400661	0.0326345		16	14	16	14	-0.192645		-0.152579
E0CXR5	Ccm2	0.0213797	0.278936	0.317536	0.052555	4	0.167602	0.0760987		10	8	10	8	-0.321928		-0.154326
Q9DCE5	Pak1ip1	0.336628	0.10286	0.0450235	0.176961	4	0.165368	0.0631496		5	4	5	4	-0.321928		-0.15656
Q91YS7	Map2k2	-0.0356239	-0.00845004	0.041243	-0.0527303	4	-0.0138903	0.0205146		21	19	21	19	-0.14439		-0.15828
P05064	Aldoa	-0.638769	-0.60643	-0.0925863	-0.463987	4	-0.450443	0.125181		58	71	58	71	0.291766		-0.158677
Q8BU14	Sec62	-0.252416	-0.169063	-0.150257	-0.0637107	4	-0.158862	0.0387128		5	5	5	5	0		-0.158862
Q80W54	Zmpste24	0.155084	-0.0588336	-0.170962	-0.0597205	4	-0.0336081	0.0681843		12	11	12	11	-0.125531		-0.159139
Q9Z2I0	Letm1	0.609905	-0.188266	0.0329472	-0.273256	4	0.0453325	0.198948		30	26	30	26	-0.206451		-0.161118
O70194	Eif3d	-0.0353424	-0.0619476	-0.0431256	-0.106591	4	-0.0617517	0.0159557		30	28	30	28	-0.0995357		-0.161287
D3YTR5	Mbd3	-0.0663992	0.158466	0.00977712	0.141694	4	0.0608846	0.0539023		7	6	7	6	-0.222392		-0.161508
Q5F2D9	Arrb2	0.307073	-0.0604424	0.0384362	0.109962	4	0.0987572	0.0777304		6	5	6	5	-0.263034		-0.164277
Q9CZR8	Tsfm	0.442614	-0.202838	-0.174491	0.325962	4	0.0978119	0.167203		12	10	12	10	-0.263034		-0.165222
Q505D1	Ankrd28	-0.244522	-0.0280574	-0.0960517	-0.292334	4	-0.165241	0.0619439		8	8	8	8	0		-0.165241
Q6PD26	Pigs	0.248913	-0.359509	-0.0482481	-0.257218	4	-0.104015	0.134293		24	23	24	23	-0.0614005		-0.165416
Q922U1	Prpf3	-0.363676	-0.110963	0.0299829	-0.218934	4	-0.165897	0.0833247		18	18	18	18	0		-0.165897
Q9Z2U1	Psma5;Gm8394	-0.178364	-0.00197785	-0.0222878	-0.0222145	4	-0.0562111	0.0409971		27	25	27	25	-0.111031		-0.167242
P12382	Pfkl	-0.179766	0.145612	0.067088	0.0508847	4	0.0209548	0.0700311		49	43	49	43	-0.188445		-0.16749
Q61187	Tsg101	-0.0659858	0.120219	-0.158317	0.0325241	4	-0.0178898	0.0603107		10	9	10	9	-0.152003		-0.169893
Q3TDN2	Faf2	-0.439251	-0.105846	-0.11313	-0.0364815	4	-0.173677	0.0901938		11	11	11	11	0		-0.173677
P63330	Ppp2ca	0.247388	-0.459675	0.0255958	-0.243506	4	-0.107549	0.15443		22	21	22	21	-0.0671142		-0.174663
O08529	Capn2	-0.849919	-0.716126	-0.279984	-0.614514	4	-0.615136	0.121672		31	42	31	42	0.438121		-0.177015
Q9JLZ8	Sigirr	-0.15082	0.197865	-0.00353894	0.0174944	4	0.0152503	0.0714642		16	14	16	14	-0.192645		-0.177395
D3Z2K6	Nbeal2	-0.394624	-0.532825	-0.195732	-0.414768	4	-0.384487	0.0699121		13	15	13	15	0.206451		-0.178036
P97313	Prkdc	-0.088413	-0.468032	-0.206146	-0.500994	4	-0.315896	0.100499		30	33	30	33	0.137504		-0.178393
P47962	Rpl5	-0.498251	-0.0951576	-0.151683	-0.149233	4	-0.223581	0.0924812		32	33	32	33	0.0443941		-0.179187
Q9D7S7	Rpl22l1	-0.254957	0.0384362	-0.258408	-0.245249	4	-0.180044	0.0728801		4	4	4	4	0		-0.180044
Q9CQY5	Magt1	-0.222805	-0.205846	-0.0570014	-0.236316	4	-0.180492	0.0416328		9	9	9	9	0		-0.180492
A2ABV5	Med14	0.23545	0.520246	-0.0436757	0.507313	4	0.304833	0.133439		7	5	7	5	-0.485427		-0.180594
O55143	Atp2a2	-0.0802483	-0.710756	-0.165418	-0.404248	4	-0.340168	0.141285		52	58	52	58	0.157541		-0.182626
F6RUI8	Ankhd1	0.219505	0.113434	0.0200577	-0.0394735	4	0.0783808	0.0565951		6	5	6	5	-0.263034		-0.184654
P59997	Kdm2a	0.14741	0.243303	0.176067	0.35061	4	0.229348	0.0451405		4	3	4	3	-0.415037		-0.18569
Q9WUP7	Uchl5	0.118821	-0.230668	-0.0115298	-0.120498	4	-0.0609688	0.0747831		36	33	36	33	-0.125531		-0.1865
Q5EBH1	Rassf5	0.351995	0.199123	-0.102806	-0.00614452	4	0.110542	0.102176		16	13	16	13	-0.29956		-0.189019
Q9CVI2	Fam133b	-0.508124	-0.372729	-0.150913	0.274649	4	-0.189279	0.171274		2	2	2	2	0		-0.189279
Q6ZQF0	Topbp1	0.440342	0.128029	-0.172978		3	0.131798	0.17706		5	4	5	4	-0.321928		-0.19013
F6Q8A4	Rps6ka1	0.108534	-0.100005	-0.0283369	0.0533894	4	0.00839551	0.0457821		31	27	31	27	-0.199309		-0.190913
P28658	Atxn10	-0.093425	-0.973242	-0.355775	-0.518412	4	-0.485213	0.184736		18	22	18	22	0.289507		-0.195707
Q3TMN1	Metap2	-0.529871	-1.16923	-0.165904	-0.578241	4	-0.61081	0.207642		15	20	15	20	0.415037		-0.195773
P15307	Rel	0.817231	1.34125	0.41846	0.634407	4	0.802836	0.197105		20	10	20	10	-1		-0.197164
P12813	Nr4a1	0.423294	1.31644	0.893129	0.578407	4	0.802817	0.197137		2	1	2	1	-1		-0.197183
P43346	Dck	0.218498	-0.501034	0.200504		3	-0.0273441	0.236902		9	8	9	8	-0.169925		-0.197269
Q99JI6	Rap1b	-0.447421	0.0226164	-0.131756	-0.232582	4	-0.197286	0.0985158		24	24	24	24	0		-0.197286
E9QPE7	Myh11	-0.239642	-0.073621	-0.0323149		3	-0.115193	0.063357		18	17	18	17	-0.0824622		-0.197655
Q9Z0I6	Slfn2	0.392402	0.15004	-0.0198869	-0.0261904	4	0.124091	0.09831		5	4	5	4	-0.321928		-0.197837
A2AGH8	Med12	-0.0822938	0.296898	-0.0495764	0.0339339	4	0.0497404	0.0859426		19	16	19	16	-0.247928		-0.198187
Q9CVB6	Arpc2	-0.242572	-0.01265	0.0267292	-0.0969	4	-0.0813482	0.0596065		51	47	51	47	-0.117836		-0.199185
Q9Z127	Slc7a5	-0.381062	0.264837		0.026446	3	-0.0299264	0.188573		9	8	9	8	-0.169925		-0.199851
Q62193	Rpa2	0.435593	0.235727	0.27965	0.190931	4	0.285475	0.0532155		14	10	14	10	-0.485427		-0.199952
Q9WUV0	Orc5	0.369893		0.173127	0.102188	3	0.215069	0.0800746		4	3	4	3	-0.415037		-0.199968
Q8BTS3	Gbp9	-0.152508	0.404358	-0.412904	-0.0642989	4	-0.0563381	0.170463		21	19	21	19	-0.14439		-0.200728
A2ACG7	Rpn2	0.0721187	-0.404057	-0.191195	-0.285284	4	-0.202104	0.101251		38	38	38	38	0		-0.202104
Q9R1P0	Psma4	-0.300299	-0.0146307	-0.0928632	0.0588014	4	-0.087248	0.0774737		26	24	26	24	-0.115477		-0.202725
E9QML5	Zfml;Znf638	0.385262	0.0963968	0.0511633	0.363451	4	0.224068	0.0873724		39	29	39	29	-0.427421		-0.203353
Q8CJG0	Ago2	-0.203389	0.107018	-0.073454	-0.0686498	4	-0.0596187	0.0637121		31	28	31	28	-0.146841		-0.20646
Q64310	Surf4	0.0465336	-0.621999	-0.253532	-0.499116	4	-0.332029	0.147612		11	12	11	12	0.125531		-0.206498
B1AY13	Usp24	0.151667	0.426104	0.0274372	0.304628	4	0.227459	0.0871627		46	34	46	34	-0.436099		-0.20864
P47754	Capza2	-0.347552	-0.444616	-0.210897	-0.392042	4	-0.348777	0.0500578		30	33	30	33	0.137504		-0.211273
A6H611	Mipep	-0.506805	-0.0963601		-0.0336286	3	-0.212265	0.148379		2	2	2	2	0		-0.212265
Q8CI33	Cwf19l1	0.265986	0.227248	0.0329472	0.0706641	4	0.149211	0.05731		9	7	9	7	-0.36257		-0.213359
Q9CYL5	Glipr2	-1.00849	-0.597671	-0.590115	-0.607639	4	-0.700978	0.102566		10	14	10	14	0.485427		-0.215551
P60843	Eif4a1	-0.0695647	-0.184949	-0.0812474	-0.0706635	4	-0.101606	0.0279056		52	48	52	48	-0.115477		-0.217083
Q60596	Xrcc1	0.186016	0.0856966	0.221444	-0.479593	4	0.00339087	0.163541		7	6	7	6	-0.222392		-0.219002
B7ZP47	Wapal	0.059044	-0.154763	0.138683	0.0894982	4	0.0331157	0.0647393		31	26	31	26	-0.253757		-0.220641
E9PYL2	Prr12	0.232989	0.1129	0.235972		3	0.193954	0.040536		4	3	4	3	-0.415037		-0.221084
Q9CSH3	Dis3	0.167863	0.146264	0.0850167	0.144699	4	0.135961	0.0177848		41	32	41	32	-0.357552		-0.221591
Q9D2Y4	Mlkl	-0.379399	-1.29612	-0.542395	-1.01208	4	-0.807499	0.210981		2	3	2	3	0.584963		-0.222537
Q5XG71	Utp20	0.663808	0.0475384	-0.142863	0.00762609	4	0.144027	0.178043		40	31	40	31	-0.367732		-0.223704
Q8R5L1	C1qbp	0.371665	0.156397	-0.0729076	-0.207061	4	0.0620232	0.127605		11	9	11	9	-0.289507		-0.227483
D3Z2Q2	Stxbp5	0.221977	-0.323137	0.200504		3	0.0331147	0.178234		6	5	6	5	-0.263034		-0.22992
Q8BGR3	Camk4	-0.412619	-0.870651	-0.162929	-0.581324	4	-0.506881	0.148621		19	23	19	23	0.275634		-0.231246
P46061	Rangap1	-0.0321008	-0.511835	-0.133274	-0.374767	4	-0.262994	0.109755		45	46	45	46	0.0317089		-0.231285
Q99K70	Rragc;Rragd	-0.148739		-0.160895	0.122341	3	-0.0624308	0.0924527		9	8	9	8	-0.169925		-0.232356
Q8JZN7	Rhot2	0.211799	-0.172896	-0.172896	0.0939658	4	-0.0100071	0.0970713		7	6	7	6	-0.222392		-0.232399
P47753	Capza1	-0.412185	-0.179809	-0.0425757	-0.105489	4	-0.185015	0.0807501		30	29	30	29	-0.0489096		-0.233924
Q3UVL4	Vps51	0.121643	0.119423	0.188654	-0.0801489	4	0.0873928	0.0581113		10	8	10	8	-0.321928		-0.234535
G3UXZ5	Psme1	0.0032931	0.144699	0.120617	-0.161976	4	0.0266584	0.070054		36	30	36	30	-0.263034		-0.236376
P04235	Cd3d	-0.535854	-0.536189	-0.389602	-0.53778	4	-0.499856	0.0367538		5	6	5	6	0.263034		-0.236822
P70677	Casp3	-0.32435	-0.329903	-0.47289	0.380064	4	-0.186769	0.192046		29	28	29	28	-0.0506261		-0.237396
Q8BV49	Pyhin1;BC094916	-0.465504	1.10346	0.0316775	-0.350191	4	0.0798614	0.357358		5	4	5	4	-0.321928		-0.242067
Q922J9	Far1	-0.227002	-0.766897	-0.242294	-0.418099	4	-0.413573	0.1255		16	18	16	18	0.169925		-0.243648
H3BLL3	Lrch4	0.196971	0.0601858	0.123004	0.158725	4	0.134721	0.0290747		13	10	13	10	-0.378512		-0.24379
B2RWS6	Ep300	-0.371838	-0.41323	0.0518593		3	-0.244403	0.148612		19	19	19	19	0		-0.244403
P62715	Ppp2cb	0.247388	-0.459675	0.0255958	-0.243506	4	-0.107549	0.15443		22	20	22	20	-0.137504		-0.245053
P46737	Brcc3	0.151442	-0.199686	0.132643	0.0880059	4	0.0431011	0.082015		11	9	11	9	-0.289507		-0.246405
D3YU58	Anapc7	-0.179001	-0.408225	-0.0340569	0.686254	4	0.0162427	0.236245		6	5	6	5	-0.263034		-0.246792
Q5SWD9	Tsr1	-0.547252	-0.153511	-0.0880094	-0.202057	4	-0.247707	0.102546		19	19	19	19	0		-0.247707
P63260	Actg1	-0.491391	-0.366708	-0.343842	-0.502239	4	-0.426045	0.0411844		61	69	61	69	0.177787		-0.248258
Q6PGB6	Naa50	0.161605	0.211386	-0.097116	0.0899049	4	0.0914449	0.0676177		19	15	19	15	-0.341037		-0.249592
Q9EPU4	Cpsf1	0.101505	-0.10019	-0.0720126	0.0870554	4	0.00408949	0.0524714		31	26	31	26	-0.253757		-0.249667
Q8CI51	Pdlim5	0.91866	0.797428	0.534659		3	0.750249	0.113334		6	3	6	3	-1		-0.249751
P99026	Psmb4	-0.278342	0.0294175	-0.0198138	0.0396999	4	-0.0572595	0.0748296		16	14	16	14	-0.192645		-0.249905
Q80X95	Rraga;Rragb	-0.00633393		0.0723116	-0.238017	3	-0.0573464	0.0931444		8	7	8	7	-0.192645		-0.249991
O55236	Rngtt	0.135697	-0.00542028	0.0899049	0.225892	4	0.111518	0.0481384		9	7	9	7	-0.36257		-0.251052
Q9DBH5	Lman2	-0.250234	-0.563859	-0.239532	-0.367304	4	-0.355232	0.0753228		27	29	27	29	0.103093		-0.252139
Q9CY27	Tecr	0.107492	-0.248125	0.107554	-0.132104	4	-0.0412955	0.0891247		22	19	22	19	-0.211504		-0.2528
P52480	Pkm	-0.52085	-0.395853	-0.0725434	-0.331427	4	-0.330168	0.0944484		91	96	91	96	0.0771679		-0.253
P58802	Tbc1d10a	-0.0285692	0.0662614	-0.129987		3	-0.0307647	0.0566625		7	6	7	6	-0.222392		-0.253157
P45481	Crebbp	0.364998	-0.204848	0.0440443		3	0.0680647	0.164938		20	16	20	16	-0.321928		-0.253863
E9QNQ4	Rapgef2	0.085757		0.360758	0.54666	3	0.331058	0.133877		3	2	3	2	-0.584963		-0.253904
P50247	Ahcy	-0.606632	-0.675074	-0.367695	-0.317157	4	-0.491639	0.0878815		45	53	45	53	0.236067		-0.255572
Q91ZA3	Pcca	0.143851	0.393087	0.00906047	0.0143553	4	0.140088	0.0899071		25	19	25	19	-0.395929		-0.25584
E9Q9M5	Usp19	0.234788	-0.0420854	-0.215831	-0.266142	4	-0.0723178	0.11306		25	22	25	22	-0.184425		-0.256742
Q9ERD8	Parvg	0.0335991	-0.052446	-0.0711332	-0.132515	4	-0.0556237	0.0343069		23	20	23	20	-0.201634		-0.257258
P10630	Eif4a2	-0.577924	-0.0387619	-0.0744866	0.0167815	4	-0.168598	0.137728		33	31	33	31	-0.0901978		-0.258796
A2AU91	Trp53bp1;Tp53bp1	0.32348	0.521453	-0.20317	0.157173	4	0.199734	0.153557		33	24	33	24	-0.459432		-0.259698
Q8BY87	Usp47	0.15117	0.237686	-0.0698304	0.00575927	4	0.0811962	0.0694533		38	30	38	30	-0.341037		-0.259841
O88342	Wdr1	-0.356369	-0.349732	-0.149505	-0.192299	4	-0.261976	0.0533197		55	55	55	55	0		-0.261976
Q08093	Cnn2	-0.313246	-0.174263	-0.202389	-0.0805608	4	-0.192615	0.0479064		21	20	21	20	-0.0703893		-0.263004
Q3UFS0	Zyg11b	-0.490159	-0.324527	0.0199154		3	-0.264924	0.150231		4	4	4	4	0		-0.264924
Q3UDE2	Ttll12	0.0116607	0.209266	0.233888	-0.0444491	4	0.102591	0.0698258		40	31	40	31	-0.367732		-0.26514
P06339	H2-T23	-0.316609	0.333882	-0.0925709	-0.436412	4	-0.127928	0.169627		11	10	11	10	-0.137504		-0.265431
Q8CIM8	Ints4	0.0127082	-0.0779087	-0.155807	-0.416308	4	-0.159329	0.0923203		14	13	14	13	-0.106915		-0.266244
Q6P542	Abcf1	-0.661841	-0.0738791	-0.124487	-0.217323	4	-0.269383	0.134149		32	32	32	32	0		-0.269383
P03975	Iap	-0.540523	-0.368663	0.397584	-0.568174	4	-0.269944	0.226843		2	2	2	2	0		-0.269944
Q6KCD5	Nipbl	0.445912	0.166972	0.222186	-0.0369254	4	0.199536	0.0992424		54	39	54	39	-0.469485		-0.269949
O08804	Serpinb6b	1.32753	1.0453	0.444455	0.562279	4	0.844892	0.206826		13	6	13	6	-1.11548		-0.270586
Q80UP3	Dgkz	0.321117	0.794936	0.411969	0.337197	4	0.466305	0.111317		5	3	5	3	-0.736966		-0.270661
P20029	Hspa5	-0.503756	-0.894671	-0.418446	-0.510416	4	-0.581822	0.106364		71	88	71	88	0.309684		-0.272138
Q8R3F5	Mcat	0.532345	0.218843	0.249749	0.23952	4	0.310114	0.0743552		3	2	3	2	-0.584963		-0.274848
Q8N9S3	Ahsa2	0.328344	0.886433	-0.289633		3	0.308381	0.339648		3	2	3	2	-0.584963		-0.276581
Q62186	Ssr4	-0.102188	-0.309806	-0.226848	-0.471489	4	-0.277583	0.0774464		9	9	9	9	0		-0.277583
Q8BYW1	Arhgap25	-0.0561673	0.165172	0.128689	0.163628	4	0.10033	0.0528416		26	20	26	20	-0.378512		-0.278181
P14131	Rps16	0.272141	0.209516	0.0106366	0.1503	4	0.160648	0.0558489		19	14	19	14	-0.440573		-0.279924
F8VQ05	Fryl	0.431015	0.309176	0.236584	0.225768	4	0.300636	0.0472398		63	42	63	42	-0.584963		-0.284327
O70435	Psma3	-0.246469	-0.0452974	-0.04883	0.0375931	4	-0.0757508	0.0603073		22	19	22	19	-0.211504		-0.287255
Q9Z1M8	Ik	0.755624	0.315798	0.250598	0.0783366	4	0.350089	0.144159		14	9	14	9	-0.63743		-0.287341
O88986	Gcat	0.363345	0.419755	0.294665	0.109695	4	0.296865	0.0674283		12	8	12	8	-0.584963		-0.288098
D3YYK8	Mapre2	-0.86845	-1.21893	-0.437369	-0.574111	4	-0.774716	0.173244		5	7	5	7	0.485427		-0.289289
Q5SUT0	Ewsr1	0.498464	0.0156403	0.0687396	0.0858325	4	0.167169	0.111438		11	8	11	8	-0.459432		-0.292263
Q8K1R7	Nek9	0.0503978	-0.254117	0.0859685	0.000576963	4	-0.0292935	0.07696		12	10	12	10	-0.263034		-0.292328
P26450	Pik3r1	0.279897	0.474566	0.0142124	0.15562	4	0.231074	0.0976363		23	16	23	16	-0.523562		-0.292488
Q91YI0	Asl	-0.418352	-0.0938329	-0.0776347	-0.118539	4	-0.17709	0.0808593		26	24	26	24	-0.115477		-0.292567
Q8CES0	Naa30	0.483702	0.205142	0.105812	0.37128	4	0.291484	0.0842834		3	2	3	2	-0.584963		-0.293478
A2A468	Ncoa3	-0.441377	-0.197038	-0.057707	-0.487965	4	-0.296022	0.101883		26	26	26	26	0		-0.296022
Q9D3U0	Pus10	0.332299	0.0374525	-0.0731504	-0.438601	4	-0.0355	0.159297		12	10	12	10	-0.263034		-0.298534
Q8C4Y3	Nelfb	0.368234	-0.0258085	0.113834	0.00590296	4	0.115541	0.0893761		24	18	24	18	-0.415037		-0.299497
Q7TT37	Ikbkap	-0.0919367	0.170566	-0.302351	0.180784	4	-0.0107342	0.115896		22	18	22	18	-0.289507		-0.300241
[truncated: 377 more rows]

## Sheet: limits imposed on data
TUBE-SILAC ratios	3 or 4 ratios (4 total experiments)
	gene name and uniprot ID
whole proteome	3+ unique peptides over 4 experiments (2 WT, 2DKO)
	gene name and uniprot ID
