# Supplementary material for: Ndfip-mediated degradation of Jak1 tunes cytokine signalling to limit expansion of CD4+ effector T cells
Source: Nat Commun. 2016 Apr 18;7:11226. doi: 10.1038/ncomms11226 (PMC4837450; doi:10.1038/ncomms11226)
Supplement: Supplementary Data 2 — Proteins identified with at least one spectral count containing a K-ɛ-GG motifafter K-ɛ-GG immunoprecipitation in CD4+ WT T cells stimulated as indicated. [file ncomms11226-s3.xlsx]

## Sheet: Sheet1
Gene name	P-I KeGG	CD3-28 Kegg1	CD3-28 Kegg2	total # peptides	# expts
Rps27a	111	238	222	571	3
Tuba1b	24	81	102	207	3
H2afx	9	96	85	190	3
Vcp	18	91	80	189	3
Actb	40	68	75	183	3
Lmnb1	18	82	83	183	3
Vim	16	79	84	179	3
Hist1h2ak	7	80	68	155	3
Pcna	17	65	68	150	3
H2afy	9	69	72	150	3
Impdh2	9	68	60	137	3
Tubb5	16	61	57	134	3
Hspa8	21	56	56	133	3
Rps10	13	57	48	118	3
Nedd8	32	37	38	107	3
Vdac1	11	47	46	104	3
Ptprc	13	39	48	100	3
Rpl9	7	48	44	99	3
Ubash3a	8	44	44	96	3
Ube2n	12	35	42	89	3
Rps3	19	33	35	87	3
Usp5	10	36	37	83	3
Uba1	12	37	31	80	3
H2afj	10	40	30	80	3
Eif4a1	23	27	29	79	3
Cd247	4	36	38	78	3
Rad23b	9	29	37	75	3
Ddi2	8	30	37	75	3
Psma2	14	29	30	73	3
Hist2h2ab	6	35	32	73	3
Eno1	10	32	30	72	3
Cul5	21	29	21	71	3
Ngly1	7	31	30	68	3
Atp1a1	6	29	30	65	3
Hsp90ab1	9	31	24	64	3
Gapdh	11	31	21	63	3
Pkm	15	21	26	62	3
Psma6	8	27	25	60	3
Gbp7	6	26	28	60	3
Tgtp	10	24	25	59	3
Vdac3-ps1	4	27	27	58	3
Ywhaz	5	27	25	57	3
Rad23a	5	23	26	54	3
Ankrd13a	9	25	19	53	3
Tap1	20	17	15	52	3
Birc3	6	26	19	51	3
Dnmt1	6	21	24	51	3
Hnrnpk	6	20	25	51	3
Itk	28	10	12	50	3
Rnf213	12	16	21	49	3
Msn	8	20	20	48	3
Ppia	7	25	16	48	3
Psmc3	7	21	20	48	3
Rad18	6	24	18	48	3
Wrnip1	5	24	19	48	3
Arih1	7	20	19	46	3
Hnrnpm	7	18	19	44	3
Aldoa	5	21	18	44	3
Gnb2l1	4	17	23	44	3
Hnrnpf	8	18	17	43	3
Atxn3	6	21	16	43	3
Clint1	5	20	17	42	3
Naca	3	19	20	42	3
Usp25	2	21	18	41	3
Hmgb2	1	20	20	41	3
Rpl3	1	20	20	41	3
Cct8	10	16	14	40	3
Tbc1d15	8	16	16	40	3
Pabpc1	3	16	20	39	3
Myo1g	26	5	6	37	3
Hnrnpu	6	15	16	37	3
Rps2	5	16	16	37	3
Eef2	7	15	14	36	3
Ppp2r1a	6	15	15	36	3
Ybx1	5	17	14	36	3
Acsl4	2	19	15	36	3
Rpl4	1	14	21	36	3
Psmd13	10	12	13	35	3
Ubxn1	8	15	12	35	3
Esyt1	4	16	15	35	3
Tardbp	8	12	14	34	3
Psmc2	16	8	9	33	3
Itgb2	15	11	7	33	3
Eef1a1	9	12	12	33	3
Igtp	6	15	12	33	3
Top2a	6	14	13	33	3
Scamp3	4	15	14	33	3
Birc6	3	16	14	33	3
Tkt	3	15	15	33	3
Lcp1	2	19	12	33	3
Pfn1	4	13	15	32	3
H3f3a	2	16	14	32	3
Cbx5	1	17	14	32	3
Iap	19	5	7	31	3
Ppp1ca	10	11	10	31	3
Ldha	5	13	13	31	3
Impdh1	5	8	18	31	3
St13	3	14	14	31	3
Actr3	16	8	6	30	3
Txnl1	8	12	10	30	3
Psmc6	6	10	14	30	3
Birc2	4	15	11	30	3
Vamp8	4	12	14	30	3
Nup98	2	18	10	30	3
Pfkp	2	16	12	30	3
Rps17	2	15	13	30	3
Polr2a	18	6	5	29	3
Cfl1	9	10	10	29	3
Ccdc50	7	10	12	29	3
Rps20	6	12	11	29	3
Gimap7	4	11	14	29	3
Ube2l3	3	12	14	29	3
Ddb1	7	11	10	28	3
Sgta	4	13	11	28	3
Cct7	4	12	12	28	3
Ppp2ca	4	9	15	28	3
Rbck1	3	14	11	28	3
Scp2	1	14	13	28	3
Zzef1	9	8	10	27	3
Cdk1	8	11	8	27	3
Paf	4	11	12	27	3
Nsfl1c	3	15	9	27	3
Slc2a3	3	12	12	27	3
Trim14	3	12	12	27	3
Mif	3	11	13	27	3
Rplp0	3	11	13	27	3
Cops7b	2	10	15	27	3
Faf1	5	11	10	26	3
Cbx3	4	12	10	26	3
Prkar1a	3	14	9	26	3
Dcun1d1	3	13	10	26	3
Irgm1	3	10	13	26	3
Mcm7	10	8	7	25	3
Uimc1	8	7	10	25	3
Cyp51a1	6	8	11	25	3
Rac2	4	10	11	25	3
Rps24	4	9	12	25	3
Sssca1	3	10	12	25	3
Ncapd2	19	2	3	24	3
42248	16	5	3	24	3
Abce1	10	9	5	24	3
Psmd4	7	10	7	24	3
Tcp1	4	9	11	24	3
Uhrf1	3	11	10	24	3
Il4r	2	12	10	24	3
Myc	15	4	4	23	3
Myl6	10	7	6	23	3
Atp2b1	10	6	7	23	3
Rrm1	6	10	7	23	3
Gm10020	5	9	9	23	3
Nop56	5	9	9	23	3
Jak1	6	5	11	22	3
Ywhae	4	6	12	22	3
Cct3	3	9	10	22	3
Pcm1	1	11	10	22	3
Sqstm1	7	6	8	21	3
Traf1	6	8	7	21	3
Cct6a	4	9	8	21	3
Gars	3	7	11	21	3
Rnf168	2	10	9	21	3
Upf1	2	10	9	21	3
Cul3	1	10	10	21	3
Rpl13a	1	9	11	21	3
Stat1	13	4	3	20	3
Sumo2	9	1	10	20	3
Samhd1	7	8	5	20	3
Sprtn	4	9	7	20	3
Itgb1	2	8	10	20	3
Huwe1	5	9	5	19	3
Psmc1	4	9	6	19	3
Mcm5	4	6	9	19	3
Rps15a	3	7	9	19	3
Trim28	2	9	8	19	3
Ahcy	1	10	8	19	3
Klf13	1	8	10	19	3
H2-K1	11	2	5	18	3
Cd3g	10	4	4	18	3
Ncl	4	7	7	18	3
Nploc4	4	4	10	18	3
Eif3a	3	7	8	18	3
Capzb	2	9	7	18	3
Vdac2	2	9	7	18	3
Ezr	2	8	8	18	3
Uck2	2	8	8	18	3
Wiz	2	8	8	18	3
Tpi1	2	7	9	18	3
Tnfaip3	2	6	10	18	3
Eps15l1	1	8	9	18	3
Ifngr1	1	8	9	18	3
Phgdh	1	8	9	18	3
Ran	1	7	10	18	3
Tagln2	1	6	11	18	3
Hif1a	13	1	3	17	3
Coro1a	5	7	5	17	3
Gbp2	5	7	5	17	3
Cct5	5	6	6	17	3
Atp5b	3	8	6	17	3
Itch	3	8	6	17	3
Actr2	3	7	7	17	3
Cltc	3	7	7	17	3
Ints7	2	8	7	17	3
Nup205	2	6	9	17	3
Pold1	11	3	2	16	3
Naa10	7	5	4	16	3
Rpl10	6	3	7	16	3
Xiap	5	6	5	16	3
Fdps	4	7	5	16	3
Anp32e	4	6	6	16	3
Kctd9	2	7	7	16	3
Rnf114	2	6	8	16	3
Ifi35	1	9	6	16	3
Glipr2	1	7	8	16	3
Hmgcr	12	1	2	15	3
Itgb7	10	1	4	15	3
Trip12	7	4	4	15	3
H2-T23	6	5	4	15	3
Itm2a	4	5	6	15	3
Gm20390	3	9	3	15	3
Yars	3	7	5	15	3
Ifitm3	3	6	6	15	3
Gzmb	3	5	7	15	3
Pgam1	2	8	5	15	3
Sf3a1	2	7	6	15	3
Bag2	2	6	7	15	3
Ascc3	2	5	8	15	3
Rpl24	1	8	6	15	3
Fasn	1	7	7	15	3
Hat1	1	6	8	15	3
Sla	11	1	2	14	3
Laptm5	6	3	5	14	3
Polh	6	3	5	14	3
Nub1	5	3	6	14	3
Larp1	4	6	4	14	3
Fam49b	4	5	5	14	3
Slfn2	4	4	6	14	3
Tfrc	4	4	6	14	3
Naa15	3	6	5	14	3
Nfkb1	3	6	5	14	3
Gpi	3	5	6	14	3
Set	3	3	8	14	3
Rabgef1	2	9	3	14	3
Ccr7	2	5	7	14	3
Arhgdib	1	8	5	14	3
Rplp2	1	8	5	14	3
2610018G03Rik	1	6	7	14	3
Aldh16a1	1	6	7	14	3
Cd3e	1	6	7	14	3
Ube2d3	1	6	7	14	3
Ube3a	1	6	7	14	3
Hmgb1	1	5	8	14	3
Ddx5	8	3	2	13	3
Plin2	5	5	3	13	3
Cad	5	3	5	13	3
Fmnl1	4	3	6	13	3
Anp32b	3	5	5	13	3
Lgals8	3	4	6	13	3
Traf2	2	8	3	13	3
Tbc1d17	2	5	6	13	3
Drg1	2	4	7	13	3
Syncrip	2	4	7	13	3
Lat	1	7	5	13	3
Rps9	1	7	5	13	3
Plaa	1	6	6	13	3
Lig1	1	5	7	13	3
Tcra	9	1	2	12	3
Nfkb2	8	2	2	12	3
Grap	5	3	4	12	3
Mcm6	4	4	4	12	3
Tapbp	4	4	4	12	3
Ikzf1	3	6	3	12	3
Faf2	3	5	4	12	3
Hnrnpa3	3	5	4	12	3
Slc3a2	3	5	4	12	3
Traf3	3	4	5	12	3
Sf1	3	3	6	12	3
Dhx9	2	7	3	12	3
Hnrnpa2b1	2	6	4	12	3
Hk1	2	5	5	12	3
Vamp2	2	5	5	12	3
Casp3	2	4	6	12	3
Ccdc104	2	4	6	12	3
Stat3	2	4	6	12	3
Elavl1	1	8	3	12	3
Chic2	1	6	5	12	3
Vps36	1	6	5	12	3
Hnrnpab	1	5	6	12	3
Vars	1	5	6	12	3
Dtx3l	1	4	7	12	3
Lbr	1	4	7	12	3
Rps21	1	4	7	12	3
Polr2b	7	3	1	11	3
Tcrb2	7	3	1	11	3
Cct2	6	2	3	11	3
Tap2	6	2	3	11	3
Cntrl	5	2	4	11	3
Actc1	3	5	3	11	3
Cmip	3	4	4	11	3
Prkd2	3	3	5	11	3
Bre	2	5	4	11	3
Mcm4	2	5	4	11	3
Psma1	2	5	4	11	3
Dhfr	2	4	5	11	3
Hprt1	2	4	5	11	3
D17Wsu92e	2	3	6	11	3
Casc5	1	6	4	11	3
Srsf1	1	6	4	11	3
Tubb4b	1	6	4	11	3
Ubash3b	1	6	4	11	3
Atic	1	5	5	11	3
Ifi47	1	5	5	11	3
Rpl18a	1	5	5	11	3
Snx18	1	4	6	11	3
Ttyh3	1	4	6	11	3
9930111J21Rik1	1	3	7	11	3
Eif3d	1	3	7	11	3
Sin3b	6	2	2	10	3
Ikbkg	4	4	2	10	3
Lck	3	4	3	10	3
Itgb3	3	3	4	10	3
Usp14	3	3	4	10	3
Eef1g	2	4	4	10	3
Ube2s	2	4	4	10	3
Eef1d	1	5	4	10	3
Lamtor1	1	5	4	10	3
Mysm1	1	5	4	10	3
Tmem59	1	5	4	10	3
Usp3	1	5	4	10	3
Phf2	1	4	5	10	3
Psmd7	1	4	5	10	3
Rnf31	1	4	5	10	3
Tdp2	1	4	5	10	3
Ahnak	1	3	6	10	3
Rap1b	1	3	6	10	3
Dock2	5	3	1	9	3
Nr4a1	5	2	2	9	3
Stk4	3	4	2	9	3
Psmc5	2	5	2	9	3
Josd1	2	4	3	9	3
Parp9	2	4	3	9	3
Pcmtd2	2	4	3	9	3
Rpl17	2	4	3	9	3
Slc9a8	2	3	4	9	3
Zap70	2	3	4	9	3
Mdm1	2	2	5	9	3
Cops3	1	5	3	9	3
Rpl10a	1	5	3	9	3
Arcn1	1	4	4	9	3
Arl8b	1	4	4	9	3
Itm2b	1	4	4	9	3
Rpl7	1	4	4	9	3
Uba6	1	4	4	9	3
Glrx3	1	3	5	9	3
Nmi	1	2	6	9	3
H2-D1	4	3	1	8	3
Prpf8	4	3	1	8	3
Zfp36	4	2	2	8	3
Gimap3	4	1	3	8	3
Asxl1	3	3	2	8	3
Cdk6	3	3	2	8	3
Ptpn22	3	2	3	8	3
Riok3	3	2	3	8	3
Asxl2	2	4	2	8	3
Ubap2l	2	4	2	8	3
Mndal	2	3	3	8	3
Txn	2	3	3	8	3
Rps6ka3	2	2	4	8	3
Tollip	2	2	4	8	3
Acly	1	4	3	8	3
Flot2	1	4	3	8	3
Hnrnpd	1	4	3	8	3
Mib1	1	4	3	8	3
Pa2g4	1	3	4	8	3
Rpl38	1	3	4	8	3
Cblb	1	2	5	8	3
Gnas	4	2	1	7	3
Myh9	3	3	1	7	3
Apobec3	3	2	2	7	3
Aup1	3	2	2	7	3
Cct4	3	2	2	7	3
Cdk9	3	2	2	7	3
Cep192	3	2	2	7	3
Map3k1	3	2	2	7	3
Rps16	3	2	2	7	3
Rps27	3	2	2	7	3
Scamp2	2	4	1	7	3
Egln3	2	3	2	7	3
Otud5	2	2	3	7	3
Psmd2	2	2	3	7	3
Slc38a2	2	2	3	7	3
Son	2	2	3	7	3
Cdk5rap3	1	4	2	7	3
Slc1a5	1	4	2	7	3
Stx8	1	4	2	7	3
Ywhag	1	4	2	7	3
Arl8a	1	3	3	7	3
Bag6	1	3	3	7	3
Kcna3	1	3	3	7	3
Pcbp1	1	3	3	7	3
Sec23b	1	3	3	7	3
Stxbp2	1	3	3	7	3
Top2b	1	3	3	7	3
Dcps	1	2	4	7	3
Nisch	1	2	4	7	3
Psma7	1	2	4	7	3
Stip1	1	2	4	7	3
Zfp407	1	2	4	7	3
Adrbk1	4	1	1	6	3
Pml	4	1	1	6	3
Trp53	3	2	1	6	3
Jak3	3	1	2	6	3
Kpnb1	3	1	2	6	3
Aim1	2	2	2	6	3
Dcaf7	2	2	2	6	3
Ddit4	2	2	2	6	3
Eml3	2	2	2	6	3
Idi1	2	2	2	6	3
Nup188	2	2	2	6	3
Tpt1	2	2	2	6	3
Kdm5b	2	1	3	6	3
Mblac2	2	1	3	6	3
Acaa1a	1	3	2	6	3
Capza1	1	3	2	6	3
Gosr1	1	3	2	6	3
Hspa4l	1	3	2	6	3
Otud4	1	3	2	6	3
Rhoa	1	3	2	6	3
Snf8	1	3	2	6	3
Tank	1	3	2	6	3
Znf280c	1	3	2	6	3
Arl6ip5	1	2	3	6	3
Clec2d	1	2	3	6	3
Clic1	1	2	3	6	3
Lsp1	1	2	3	6	3
Meaf6	1	2	3	6	3
Slco4a1	1	2	3	6	3
Srp68	1	2	3	6	3
Ube4b	1	2	3	6	3
Nup133	1	1	4	6	3
Otub1	1	1	4	6	3
Bhlhe40	3	1	1	5	3
Mcm3	3	1	1	5	3
Rpsa	3	1	1	5	3
Furin	2	2	1	5	3
Gnb2	2	2	1	5	3
Nudcd2	2	2	1	5	3
Psmd1	2	2	1	5	3
Ssr3	2	2	1	5	3
Hsd17b10	2	1	2	5	3
Rnh1	2	1	2	5	3
Stat4	2	1	2	5	3
Tomm70a	2	1	2	5	3
Uchl5	2	1	2	5	3
Ranbp2	1	3	1	5	3
Rpl5	1	3	1	5	3
Dapk3	1	2	2	5	3
Dnajc7	1	2	2	5	3
Eif3c	1	2	2	5	3
Fam177a1	1	2	2	5	3
Fzr1	1	2	2	5	3
Gmfg	1	2	2	5	3
Kctd20	1	2	2	5	3
Nasp	1	2	2	5	3
Neu3	1	2	2	5	3
Nhp2	1	2	2	5	3
Plscr1	1	2	2	5	3
Rars	1	2	2	5	3
Rpa1	1	2	2	5	3
Rpa2	1	2	2	5	3
Rps14	1	2	2	5	3
Rps26	1	2	2	5	3
Slc12a4	1	2	2	5	3
Tab3	1	2	2	5	3
Tfdp1	1	2	2	5	3
Tmsb4x	1	2	2	5	3
Tspyl1	1	2	2	5	3
Ube2c	1	2	2	5	3
Ubxn7	1	2	2	5	3
Arl6ip1	1	1	3	5	3
Atl3	1	1	3	5	3
Iqgap1	1	1	3	5	3
Lgals9	1	1	3	5	3
Psmb2	1	1	3	5	3
Rnf166	1	1	3	5	3
Ssb	1	1	3	5	3
Vimp	1	1	3	5	3
Bcl11b	2	1	1	4	3
FAM120A	2	1	1	4	3
Far1	2	1	1	4	3
Rad21	2	1	1	4	3
Rps27l	2	1	1	4	3
Slx4	2	1	1	4	3
Wsb1	2	1	1	4	3
Ahcyl2	1	2	1	4	3
Ak2	1	2	1	4	3
Akr1c18	1	2	1	4	3
Gnb1	1	2	1	4	3
Kbtbd11	1	2	1	4	3
Nfyc	1	2	1	4	3
Ppa1	1	2	1	4	3
Rab7a	1	2	1	4	3
Rcc1	1	2	1	4	3
Xrn1	1	2	1	4	3
Abhd17c	1	1	2	4	3
Gsk3a	1	1	2	4	3
Rps5	1	1	2	4	3
Tuba4a	1	1	2	4	3
Xpc	1	1	2	4	3
Acot7	1	1	1	3	3
Ankrd44	1	1	1	3	3
Aprt	1	1	1	3	3
Atxn10	1	1	1	3	3
Brcc3	1	1	1	3	3
Gga3	1	1	1	3	3
Gstp1	1	1	1	3	3
Hells	1	1	1	3	3
Hsph1	1	1	1	3	3
Mcl1	1	1	1	3	3
Ogt	1	1	1	3	3
Rab14	1	1	1	3	3
Rnmt	1	1	1	3	3
Tmc6	1	1	1	3	3
Hist2h2aa1		200	203	403	2
Hist1h2bf		50	55	105	2
Gimap4		26	26	52	2
Hist1h1d		25	27	52	2
Gm10036		25	21	46	2
Rpl30		14	24	38	2
Bcorl1		16	17	33	2
Hist1h4a		17	13	30	2
Ptbp1		15	15	30	2
Prkcq	23		1	24	2
Hdac1		10	14	24	2
Anxa6		12	9	21	2
Pgk1		10	11	21	2
Rpl18		10	9	19	2
Gm9493		9	7	16	2
Tmub1		8	8	16	2
Incenp		8	7	15	2
Rpl7a		8	7	15	2
Hgs		7	8	15	2
Hist1h1e		7	7	14	2
Hspa5		7	7	14	2
Rdh11		7	7	14	2
Rpl6		7	7	14	2
Cdc42		6	8	14	2
Slfn1		6	8	14	2
Nedd4l		8	5	13	2
Casp7		7	6	13	2
Cbx1		7	6	13	2
Hspa4		7	6	13	2
Pdcd6ip		7	6	13	2
Gng12		6	7	13	2
Rps12		6	7	13	2
Tmpo		6	7	13	2
Racgap1		5	8	13	2
Hnrnpl		7	5	12	2
Rpl23a-ps3		7	5	12	2
Slc4a7		7	5	12	2
Cdca7		6	6	12	2
Gnpda1		6	6	12	2
Fam105b		5	7	12	2
Utp18		7	4	11	2
Cdca7l		6	5	11	2
Hvcn1		6	5	11	2
Hnrnpc		5	6	11	2
Nudt21		5	6	11	2
Rps3a		5	6	11	2
x19		5	6	11	2
Gmps		4	7	11	2
Kcnab2		4	7	11	2
Sema4d		4	7	11	2
Ube2v1		4	7	11	2
Hnrnpa1		6	4	10	2
Cdc42se1		5	5	10	2
Vamp7		5	5	10	2
Atp5a1		4	6	10	2
Morc3		4	6	10	2
Usp7		4	6	10	2
Gvin1	8	1		9	2
Hspd1		6	3	9	2
Scamp1		6	3	9	2
Anxa5		5	4	9	2
Cd44		5	4	9	2
Rb1		5	4	9	2
Abca7		4	5	9	2
Pom121		4	5	9	2
Rpl12		4	5	9	2
Rpl35a		4	5	9	2
G3bp1		3	6	9	2
Gm9774		3	6	9	2
Prkch		3	6	9	2
Trim12c		3	6	9	2
Stat5a	7	1		8	2
Snd1	4		4	8	2
H2afv		7	1	8	2
Nup153		5	3	8	2
Rac1		5	3	8	2
Amica1		4	4	8	2
Cacybp		4	4	8	2
Cdc37		4	4	8	2
Elmo1		4	4	8	2
Srp72		4	4	8	2
Suv39h1		4	4	8	2
Timm8b		4	4	8	2
Parp14		3	5	8	2
Slc25a5		3	5	8	2
Solh		3	5	8	2
Trappc13		3	5	8	2
Pttg1ip		2	6	8	2
Rab5c		2	6	8	2
Parp1		1	7	8	2
Malt1	6	1		7	2
Zfp451	6		1	7	2
Etnk1	3		4	7	2
Atad2		5	2	7	2
Hist1h1b		5	2	7	2
Anp32a		4	3	7	2
Bax		4	3	7	2
Hnrnpul1		4	3	7	2
Kras		4	3	7	2
Sidt2		4	3	7	2
Tmem230		4	3	7	2
Anxa2		3	4	7	2
Ap2m1		3	4	7	2
Ctps1		3	4	7	2
Dhcr24		3	4	7	2
Eif2s3x		3	4	7	2
Hsp90aa1		3	4	7	2
Lmbrd2		3	4	7	2
Mfap3		3	4	7	2
Nono		3	4	7	2
Sae1		3	4	7	2
Smc1a		3	4	7	2
Sp140		3	4	7	2
Ube2k		3	4	7	2
Ubr2		3	4	7	2
Cops5		2	5	7	2
Rbpj	5		1	6	2
Spcs3	4		2	6	2
Gsn		5	1	6	2
Clic4		4	2	6	2
Cyhr1		4	2	6	2
Ilf3		4	2	6	2
Sh3kbp1		4	2	6	2
Srsf3		4	2	6	2
Timm8a1		4	2	6	2
Timm9		4	2	6	2
Abhd2		3	3	6	2
Ankrd26		3	3	6	2
Cops2		3	3	6	2
Ehmt1		3	3	6	2
Glrx		3	3	6	2
Gm10126		3	3	6	2
li1		3	3	6	2
Npm1		3	3	6	2
Nudc		3	3	6	2
Nup93		3	3	6	2
Pi4k2a		3	3	6	2
Psma5		3	3	6	2
Rpl27a		3	3	6	2
Rps4x		3	3	6	2
Tnpo1		3	3	6	2
Dpysl2		2	4	6	2
Hcls1		2	4	6	2
Hectd1		2	4	6	2
Hnrnph1		2	4	6	2
Isg15		2	4	6	2
Kct2		2	4	6	2
Spn		2	4	6	2
Sub1		2	4	6	2
Cdc20		1	5	6	2
Mat2a	4		1	5	2
Ppp3cc	4		1	5	2
Hax1	3	2		5	2
Appl1	3		2	5	2
Smarcd2	3		2	5	2
Atp6v1h	2		3	5	2
Tmem165	2		3	5	2
Abca3		4	1	5	2
Raly		4	1	5	2
Cdc73		3	2	5	2
Csde1		3	2	5	2
Eif3e		3	2	5	2
Fip1l1		3	2	5	2
Gatad2b		3	2	5	2
Khsrp		3	2	5	2
Lrrc57		3	2	5	2
Phb2		3	2	5	2
Psat1		3	2	5	2
Rbmxl1		3	2	5	2
Rsf1		3	2	5	2
Sec13		3	2	5	2
Snap23		3	2	5	2
Snx2		3	2	5	2
Stmn1		3	2	5	2
Tnfrsf8		3	2	5	2
Ubfd1		3	2	5	2
Vbp1		3	2	5	2
Agpat5		2	3	5	2
Bnip1		2	3	5	2
Cast		2	3	5	2
Cmpk1		2	3	5	2
Copz1		2	3	5	2
Cstf2		2	3	5	2
Ecm29		2	3	5	2
Fermt3		2	3	5	2
Glod4		2	3	5	2
Gtf3c3		2	3	5	2
Herc1		2	3	5	2
Hist1h1c		2	3	5	2
Mov10		2	3	5	2
Nap1l4		2	3	5	2
Pak2		2	3	5	2
Prpsap1		2	3	5	2
Rbm24		2	3	5	2
Rhbdd3		2	3	5	2
Rps25		2	3	5	2
Slc20a1		2	3	5	2
Calm1		1	4	5	2
Rab35		1	4	5	2
Reep4		1	4	5	2
Gm20489	3	1		4	2
Anapc2	3		1	4	2
Inpp4b	3		1	4	2
Kpna2	3		1	4	2
Nup107	3		1	4	2
Eif3i	2	2		4	2
Srrm2	2	2		4	2
Ube2m	2	2		4	2
Yme1l1	2		2	4	2
Nars	1	3		4	2
Pdcd5	1	3		4	2
Rab2a	1	3		4	2
Sfpq	1	3		4	2
Srrt	1	3		4	2
Epn1	1		3	4	2
Rcc2	1		3	4	2
Vamp4	1		3	4	2
Zc3h14	1		3	4	2
Aven		3	1	4	2
Btf3		3	1	4	2
Bub3		3	1	4	2
Eftud2		3	1	4	2
G2e3		3	1	4	2
Gm10260		3	1	4	2
Lgals1		3	1	4	2
Rassf2		3	1	4	2
Slc15a4		3	1	4	2
AI837181		2	2	4	2
Amfr		2	2	4	2
Ankrd46		2	2	4	2
Arhgdia		2	2	4	2
Atxn2l		2	2	4	2
Bag5		2	2	4	2
Bdp1		2	2	4	2
Birc5		2	2	4	2
Cacfd1		2	2	4	2
Celf2		2	2	4	2
Chtop		2	2	4	2
Cnbp		2	2	4	2
Cox6c		2	2	4	2
Cstf2t		2	2	4	2
Cuedc2		2	2	4	2
Dazap2		2	2	4	2
Dctn2		2	2	4	2
Ddx39b		2	2	4	2
Dhrs4		2	2	4	2
Dhx57		2	2	4	2
F2r		2	2	4	2
Faah		2	2	4	2
Fam78a		2	2	4	2
Fcer1g		2	2	4	2
Fkbp1a		2	2	4	2
Gigyf2		2	2	4	2
Gps1		2	2	4	2
Gspt1		2	2	4	2
Hba		2	2	4	2
Ifi203		2	2	4	2
Ikbkb		2	2	4	2
Limd2		2	2	4	2
Lnp		2	2	4	2
Mad2l1		2	2	4	2
Map6		2	2	4	2
Mta3		2	2	4	2
Naa50		2	2	4	2
Ncaph		2	2	4	2
Ndufa1		2	2	4	2
Nup155		2	2	4	2
Pcbp2		2	2	4	2
Pfkfb3		2	2	4	2
Phf11b		2	2	4	2
Pola1		2	2	4	2
Polk		2	2	4	2
Polr1b		2	2	4	2
Psmb3		2	2	4	2
Rab8b		2	2	4	2
Rasal3		2	2	4	2
Rnf138		2	2	4	2
Rnf185		2	2	4	2
Rpl19		2	2	4	2
Rpl23		2	2	4	2
Rpl28		2	2	4	2
Rpn1		2	2	4	2
Shcbp1		2	2	4	2
Skp1		2	2	4	2
Sla2		2	2	4	2
Slc11a2		2	2	4	2
Slx4ip		2	2	4	2
Smarce1		2	2	4	2
Snx6		2	2	4	2
Spry1		2	2	4	2
Tex36		2	2	4	2
Tgfbr1		2	2	4	2
Thumpd1		2	2	4	2
Timm10		2	2	4	2
Tmem104		2	2	4	2
Tmem9b		2	2	4	2
Tmsb10		2	2	4	2
Tnfrsf4		2	2	4	2
Tomm40		2	2	4	2
Tomm7		2	2	4	2
Trim44		2	2	4	2
Ube2i		2	2	4	2
Ubqln1		2	2	4	2
Usp18		2	2	4	2
Usp34		2	2	4	2
Zdhhc20		2	2	4	2
Atp2c1		1	3	4	2
Copa		1	3	4	2
Diablo		1	3	4	2
Golga7		1	3	4	2
Il27ra		1	3	4	2
Kctd10		1	3	4	2
Khdrbs1		1	3	4	2
Morf4l1		1	3	4	2
Mybbp1a		1	3	4	2
Nfatc2		1	3	4	2
Srp14		1	3	4	2
Srsf7		1	3	4	2
Txnip		1	3	4	2
Ywhah		1	3	4	2
Dhx15	2	1		3	2
Flii	2	1		3	2
H13	2	1		3	2
Padi2	2	1		3	2
Sharpin	2	1		3	2
Cd37	2		1	3	2
Nup160	2		1	3	2
Sf3b3	2		1	3	2
Topors	2		1	3	2
Atox1	1	2		3	2
Bet1l	1	2		3	2
Dars	1	2		3	2
Hnrnpa0	1	2		3	2
Klhl6	1	2		3	2
Rps6ka1	1	2		3	2
Scaf1	1	2		3	2
Uhrf2	1	2		3	2
Yipf4	1	2		3	2
Abcf3	1		2	3	2
Arpc2	1		2	3	2
Gnai2	1		2	3	2
Mbnl1	1		2	3	2
Prps1l3	1		2	3	2
Psme2	1		2	3	2
Ubc	1		2	3	2
Usp48	1		2	3	2
Zc3hav1	1		2	3	2
Actn4		2	1	3	2
Ahsa1		2	1	3	2
Anxa11		2	1	3	2
Atp6v0a2		2	1	3	2
Dbi		2	1	3	2
Dda1		2	1	3	2
Ddx58		2	1	3	2
Desi1		2	1	3	2
Evl		2	1	3	2
Hip1		2	1	3	2
Hivep1		2	1	3	2
Lrba		2	1	3	2
Lrrc58		2	1	3	2
Ms4a4b		2	1	3	2
Mta2		2	1	3	2
Pdia3		2	1	3	2
Pdik1l		2	1	3	2
Ppid		2	1	3	2
Ppm1b		2	1	3	2
Ppp2cb		2	1	3	2
Ptbp3		2	1	3	2
Rfwd3		2	1	3	2
Sap18		2	1	3	2
Sin3a		2	1	3	2
Slc12a7		2	1	3	2
Snrpc		2	1	3	2
Tmem209		2	1	3	2
Trim24		2	1	3	2
Tsnax		2	1	3	2
Ube2g2		2	1	3	2
Ubl5		2	1	3	2
Ubr5		2	1	3	2
Usp36		2	1	3	2
Ywhaq		2	1	3	2
Zmynd19		2	1	3	2
Aatf		1	2	3	2
AI413582		1	2	3	2
Ankfy1		1	2	3	2
Anxa7		1	2	3	2
Apip		1	2	3	2
Arfrp1		1	2	3	2
Arhgef1		1	2	3	2
Bub1		1	2	3	2
Caprin1		1	2	3	2
Ccdc71		1	2	3	2
Ciao1		1	2	3	2
Ciz1		1	2	3	2
Cox6b1		1	2	3	2
Crip1		1	2	3	2
Cry1		1	2	3	2
Cs		1	2	3	2
Ctps2		1	2	3	2
Dennd1c		1	2	3	2
Dhrs1		1	2	3	2
Dnajc9		1	2	3	2
Erh		1	2	3	2
Fh		1	2	3	2
Fkbp4		1	2	3	2
G3bp2		1	2	3	2
Gcn1l1		1	2	3	2
Gemin6		1	2	3	2
Gna13		1	2	3	2
Gnai3		1	2	3	2
Gnpnat1		1	2	3	2
Gpr68		1	2	3	2
Hspbp1		1	2	3	2
Irgm2		1	2	3	2
Junb		1	2	3	2
Kat2a		1	2	3	2
Lmnb2		1	2	3	2
Lztr1		1	2	3	2
Napa		1	2	3	2
Ndc1		1	2	3	2
Nhp2l1		1	2	3	2
Plcg1		1	2	3	2
Psme3		1	2	3	2
Ranbp1		1	2	3	2
Rangap1		1	2	3	2
Rap1a		1	2	3	2
Rbms1		1	2	3	2
Ripk1		1	2	3	2
Rnf115		1	2	3	2
Rpl32		1	2	3	2
Rwdd1		1	2	3	2
s1		1	2	3	2
Scar		1	2	3	2
Serbp1		1	2	3	2
Slc16a6		1	2	3	2
Smarcc2		1	2	3	2
Smc2		1	2	3	2
Sri		1	2	3	2
Supt5h		1	2	3	2
Tbc1d10a		1	2	3	2
Tbcd		1	2	3	2
Tnfrsf1b		1	2	3	2
Tnip2		1	2	3	2
Tnks		1	2	3	2
Tpr		1	2	3	2
Ubap1		1	2	3	2
Ube2v2		1	2	3	2
Vasp		1	2	3	2
Wdr1		1	2	3	2
Xrcc6		1	2	3	2
Zfand6		1	2	3	2
Zufsp		1	2	3	2
Ass1	1	1		2	2
Degs1	1	1		2	2
Dnaja1	1	1		2	2
Grcc10	1	1		2	2
Helb	1	1		2	2
Irf7	1	1		2	2
Itsn2	1	1		2	2
Myg1	1	1		2	2
Myl12b	1	1		2	2
Pde3b	1	1		2	2
Rbm45	1	1		2	2
Rnf149	1	1		2	2
Sms	1	1		2	2
Tmem106b	1	1		2	2
Tmem66	1	1		2	2
Tradd	1	1		2	2
Unc45a	1	1		2	2
Yipf3	1	1		2	2
Arpc1b	1		1	2	2
Arpc4	1		1	2	2
Atg3	1		1	2	2
Elp3	1		1	2	2
Ets1	1		1	2	2
Fbl	1		1	2	2
Got1	1		1	2	2
Hadha	1		1	2	2
Hmha1	1		1	2	2
Mapre2	1		1	2	2
Ppp4c	1		1	2	2
Psmd5	1		1	2	2
Ranbp9	1		1	2	2
Rexo2	1		1	2	2
Tars	1		1	2	2
Traf5	1		1	2	2
Abcc4		1	1	2	2
Aebp2		1	1	2	2
Bcl2		1	1	2	2
Brk1		1	1	2	2
CCAR2		1	1	2	2
Ccdc88c		1	1	2	2
Cd27		1	1	2	2
Cdc42se2		1	1	2	2
Cdkn1a		1	1	2	2
D10Wsu52e		1	1	2	2
Ddx23		1	1	2	2
Dlat		1	1	2	2
Dnajb12		1	1	2	2
Eif5a		1	1	2	2
Epsti1		1	1	2	2
Esd		1	1	2	2
Exosc9		1	1	2	2
Gla		1	1	2	2
Gm4987		1	1	2	2
Ipo5		1	1	2	2
Ist1		1	1	2	2
Kif15		1	1	2	2
Lap3		1	1	2	2
Ldhb		1	1	2	2
Mical1		1	1	2	2
Mrpl20		1	1	2	2
Nap1l1		1	1	2	2
Ncoa4		1	1	2	2
Nrap		1	1	2	2
Odr4		1	1	2	2
P2rx7		1	1	2	2
Parp2		1	1	2	2
Pdxdc1		1	1	2	2
Phb		1	1	2	2
Phip		1	1	2	2
Polr2f		1	1	2	2
Prkcd		1	1	2	2
Psma3		1	1	2	2
Psmd9		1	1	2	2
Psmg3		1	1	2	2
Rchy1		1	1	2	2
Rhoh		1	1	2	2
Rnf2		1	1	2	2
Rpia		1	1	2	2
Rps8		1	1	2	2
Sec62		1	1	2	2
Slc7a6		1	1	2	2
Smarca5		1	1	2	2
Snr		1	1	2	2
Sod1		1	1	2	2
Spg21		1	1	2	2
Srp9		1	1	2	2
Srpr		1	1	2	2
Tcea1		1	1	2	2
Tm7sf3		1	1	2	2
Tra2b		1	1	2	2
Tuba1c		1	1	2	2
Txndc17		1	1	2	2
Ubxn8		1	1	2	2
Uchl1		1	1	2	2
Ufd1l		1	1	2	2
Usp24		1	1	2	2
Wdr61		1	1	2	2
Xpr1		1	1	2	2
Dgka	35			35	1
Hist1h2ae;Hist1h2ai;Hist1h2ad;Hist1h2ag;Hist1h2ab;Hist1h2an;Hist1h2ac;Hist1h2ao	22			22	1
Setx	22			22	1
Pim1	19			19	1
Srebf2	18			18	1
Rasa3	14			14	1
Dusp4	13			13	1
Hist1h2bl;Hist1h2bn;Hist1h2bf;Hist1h2bj	13			13	1
Arhgap4	11			11	1
Asb2	10			10	1
Marf1	10			10	1
Sptlc1	10			10	1
Sun2	10			10	1
Bcl2a1b	9			9	1
Cish	9			9	1
Ctnnb1	9			9	1
Giimap4	9			9	1
Themis	9			9	1
Jak2	8			8	1
Dusp2	6			6	1
Ilk	6			6	1
Prkcb	6			6	1
Ptpb1	6			6	1
Snx4	6			6	1
Stt3a	6			6	1
Tagap	6			6	1
Cd3d	5			5	1
Cd69	5			5	1
Dctn3	5			5	1
Gm10093	5			5	1
Hjurp	5			5	1
Map3k14	5			5	1
Med12	5			5	1
Rgs16	5			5	1
Urb2	5			5	1
Cand2		5		5	1
Gja1			5	5	1
Abtb1	4			4	1
Arghap9	4			4	1
Cnot8	4			4	1
Ddx3x	4			4	1
Dusp1	4			4	1
Enc1	4			4	1
Gimap6	4			4	1
H2-Q7	4			4	1
Helz2	4			4	1
Il2	4			4	1
Irf4	4			4	1
Kntc1	4			4	1
Ltb	4			4	1
Med23	4			4	1
Nek2	4			4	1
Noc4l	4			4	1
Pik3cd	4			4	1
Plec	4			4	1
Prkca	4			4	1
Psmd14	4			4	1
Tbk1	4			4	1
Tgfb1	4			4	1
Vcpip1	4			4	1
Ydjc	4			4	1
Dock8		4		4	1
Scfd1			4	4	1
Tchp			4	4	1
Usp4			4	4	1
Vps45			4	4	1
Adam8	3			3	1
Adcy7	3			3	1
Als2cl	3			3	1
Anapc1	3			3	1
Cd5	3			3	1
Cflar	3			3	1
Cpsf3	3			3	1
Daxx	3			3	1
Dusp5	3			3	1
Farsa	3			3	1
Gm6768	3			3	1
H2-Q4	3			3	1
Hist1h4m;Hist1h4c;Hist1h4k;Hist1h4h;Hist1h4i;Hist1h4d;Hist1h4f;Hist4h4;Hist1h4j;Hist2h4a;Hist1h4b;Hist1h4a	3			3	1
Hmgcs1	3			3	1
Ikbke	3			3	1
Il2rb	3			3	1
Itgav	3			3	1
Mdn1	3			3	1
Mgea5	3			3	1
Nckap1l	3			3	1
Nip7	3			3	1
Nsun5	3			3	1
Pced1b	3			3	1
Peli1	3			3	1
Pmpca	3			3	1
Psmc4	3			3	1
Rltpr	3			3	1
Rpl11	3			3	1
Sdf4	3			3	1
Sh2d3c	3			3	1
Skil	3			3	1
Slc7a1	3			3	1
Snx5	3			3	1
Tk1	3			3	1
Tmc8	3			3	1
Trib2	3			3	1
Vps16	3			3	1
Zswim4	3			3	1
Ccdc71l		3		3	1
Nsun2		3		3	1
Prpf40a		3		3	1
Tsg101		3		3	1
Chchd3			3	3	1
Efr3a			3	3	1
Psmg2			3	3	1
Slc9a9			3	3	1
Tmub2			3	3	1
Abcd1	2			2	1
Adipor2	2			2	1
Adrm1	2			2	1
Aes	2			2	1
Anapc5	2			2	1
Apol7b	2			2	1
Araf	2			2	1
Arhgef3	2			2	1
Arl14ep	2			2	1
Aurkb	2			2	1
Bcor	2			2	1
Calm2;Calm1;Calm3	2			2	1
Capn15	2			2	1
Ccnb1	2			2	1
Cd82	2			2	1
Cep128	2			2	1
Cnot10	2			2	1
Commd3	2			2	1
Dennd2d	2			2	1
Dph1	2			2	1
Erap1	2			2	1
Fbxo3	2			2	1
Focad	2			2	1
Galk1	2			2	1
Gbe1	2			2	1
Gps2	2			2	1
Heatr1	2			2	1
Hist2h2aa2;Hist2h2aa1	2			2	1
Hsd17b7	2			2	1
Il2ra	2			2	1
Ints1	2			2	1
Irf1	2			2	1
Itgal	2			2	1
Kbtbd4	2			2	1
Kdm2b	2			2	1
Kirrel	2			2	1
Lilrb4	2			2	1
Mfap3l	2			2	1
Nab2	2			2	1
Nfil3	2			2	1
Nol6	2			2	1
Pdcd1	2			2	1
Pdcd11	2			2	1
Pdrg1	2			2	1
Pex19	2			2	1
Pim2	2			2	1
Polr1a	2			2	1
Polr2c	2			2	1
Ppil3	2			2	1
Ppp1cc	2			2	1
Ppp3ca	2			2	1
Ppp6r1	2			2	1
Psmb1	2			2	1
Psmb10	2			2	1
Ptpb3	2			2	1
Rbbp4	2			2	1
Rbmx	2			2	1
Rel	2			2	1
Rfc4	2			2	1
Rnf181	2			2	1
Rnf216	2			2	1
Runx1	2			2	1
Samm50	2			2	1
Sec61a1	2			2	1
Sh3glb1	2			2	1
Sigirr	2			2	1
Skap1	2			2	1
Skiv2l	2			2	1
Spcs2	2			2	1
Stat6	2			2	1
Sumo1	2			2	1
Tax1bp1	2			2	1
Tbc1d31	2			2	1
Tespa1	2			2	1
Tmbim6	2			2	1
Tpp2	2			2	1
Trerf1	2			2	1
Tyk2	2			2	1
Vps25	2			2	1
Zc3h7a	2			2	1
Zer1	2			2	1
Zmym2	2			2	1
4930523C07Rik		2		2	1
Abhd17b		2		2	1
Arih2		2		2	1
Ccdc58		2		2	1
Cul1		2		2	1
D4Wsu53e		2		2	1
Dcaf12		2		2	1
Dera		2		2	1
Dnaja2		2		2	1
Eif4a3		2		2	1
HBA1		2		2	1
Hnrpdl		2		2	1
Nde1		2		2	1
Ndufa4		2		2	1
Orai2		2		2	1
Parp3		2		2	1
Psme1		2		2	1
Ptger4		2		2	1
Qdpr		2		2	1
Rfc1		2		2	1
Rlim		2		2	1
Snx3		2		2	1
Ssrp1		2		2	1
Tnk2		2		2	1
Zfand5		2		2	1
Abcf2			2	2	1
Alad			2	2	1
Atp5i			2	2	1
Baz2a			2	2	1
Brap			2	2	1
Cd2			2	2	1
Cirh1a			2	2	1
Cuedc1			2	2	1
Dip2b			2	2	1
Fyn			2	2	1
Gabarap			2	2	1
Gbp5			2	2	1
Gimap5			2	2	1
Glyr1			2	2	1
Gm10264			2	2	1
Gprin3			2	2	1
Grb2			2	2	1
Hs1			2	2	1
Il16			2	2	1
Il21r			2	2	1
Leo1			2	2	1
Mbd3			2	2	1
Mvb12a			2	2	1
Ppp3r1			2	2	1
Qars			2	2	1
Rabep2			2	2	1
Rhog			2	2	1
Rpl13			2	2	1
Rps6			2	2	1
Slc23a2			2	2	1
Stam2			2	2	1
Tom1			2	2	1
Tra2a			2	2	1
Uba3			2	2	1
Ubr1			2	2	1
Yy1			2	2	1
42065	1			1	1
4933434E20Rik	1			1	1
5830418K08Rik	1			1	1
Aasdhppt	1			1	1
Abhd17a	1			1	1
Abtb2	1			1	1
Ahctf1	1			1	1
Aimp1	1			1	1
Ambra1	1			1	1
Ammecr1l	1			1	1
Anapc7	1			1	1
Ankrd52	1			1	1
Ap2s1	1			1	1
Ap3s2	1			1	1
Appbp2	1			1	1
Aqr	1			1	1
Arfgap1	1			1	1
Arghef1	1			1	1
Arhgap15	1			1	1
Armc6	1			1	1
Atf4	1			1	1
Atp11b	1			1	1
Atp13a1	1			1	1
Atp6ap2	1			1	1
Atp6v0d1	1			1	1
AW554918	1			1	1
Azin1	1			1	1
B4galnt1	1			1	1
Bard1	1			1	1
Bcas3	1			1	1
Bin2	1			1	1
Bnip3l	1			1	1
Btbd10	1			1	1
Btla	1			1	1
C130026I21Rik	1			1	1
C330027C09Rik	1			1	1
Cactin	1			1	1
Ccnb2	1			1	1
Ccnd2	1			1	1
Cd274	1			1	1
Cd28	1			1	1
Cd47	1			1	1
Cdc25b	1			1	1
Cdk4	1			1	1
Cep250	1			1	1
Cep350	1			1	1
Chpf2	1			1	1
Clk1	1			1	1
Cmas	1			1	1
Cnot1	1			1	1
Cnot11	1			1	1
Cog8	1			1	1
Cops4	1			1	1
Cpsf1	1			1	1
Crtam	1			1	1
Csk	1			1	1
Csnk2a1	1			1	1
Ctc1	1			1	1
Cyba	1			1	1
Cyld	1			1	1
Dcaf8	1			1	1
Dctn6	1			1	1
Dennd4b	1			1	1
Dhx40	1			1	1
Dhx58	1			1	1
Dnah7a	1			1	1
Dscr3	1			1	1
Dusp6	1			1	1
Ecd	1			1	1
Eif2s1	1			1	1
Eif2s3y	1			1	1
Eif3h	1			1	1
Eif3l	1			1	1
Eif5b	1			1	1
Elf2	1			1	1
Elk3	1			1	1
Elmo2	1			1	1
Elp2	1			1	1
Elp5	1			1	1
Emb	1			1	1
Emd	1			1	1
Ercc2	1			1	1
Ergic2	1			1	1
Etfa	1			1	1
Eurl	1			1	1
Exosc10	1			1	1
Exosc2	1			1	1
Exosc3	1			1	1
Ezh2	1			1	1
Fads2	1			1	1
Fam46c	1			1	1
Fcf1	1			1	1
Fdft1	1			1	1
Fignl1	1			1	1
Fundc1	1			1	1
Gabpb2	1			1	1
Gadd45g	1			1	1
Gjb1	1			1	1
Glipr1	1			1	1
Gm10094	1			1	1
Gm3940	1			1	1
Gm7729	1			1	1
Gnl3l	1			1	1
Gstt2	1			1	1
Gtf2h3	1			1	1
H2-Oa	1			1	1
Haus5	1			1	1
Hipk3	1			1	1
Htt	1			1	1
Ikzf3	1			1	1
Il12rb1	1			1	1
Ipo8	1			1	1
Iqgap2	1			1	1
Irak1	1			1	1
Jmjd6	1			1	1
Kdm6b	1			1	1
Kiaa1429	1			1	1
Klhl9	1			1	1
Lama5	1			1	1
Lcmt2	1			1	1
Lrp1	1			1	1
Lrp1b	1			1	1
Lrwd1	1			1	1
Magee1	1			1	1
Man1a1	1			1	1
Map4k1	1			1	1
Map4k2	1			1	1
Mdh2	1			1	1
Melk	1			1	1
Mettl14	1			1	1
Mfn2	1			1	1
Mkrn1	1			1	1
Mrps7	1			1	1
Mtr	1			1	1
Nacc1	1			1	1
Ncaph2	1			1	1
Ndufs2	1			1	1
Nemf	1			1	1
Nfkbia	1			1	1
Nsa2	1			1	1
Ntan1	1			1	1
Nubp2	1			1	1
Nudt22	1			1	1
Nup88	1			1	1
Orc4	1			1	1
Ovca2	1			1	1
P4ha1	1			1	1
P4hb	1			1	1
Pafah1b1	1			1	1
Paxip1	1			1	1
Pcnt	1			1	1
Pdcd2l	1			1	1
Pes1	1			1	1
Pi4ka	1			1	1
Pias1	1			1	1
Pias2	1			1	1
Pik3c2a	1			1	1
Pik3ca	1			1	1
Pip5k1a	1			1	1
Plin3	1			1	1
Pnpla2	1			1	1
Pold2	1			1	1
Pole2	1			1	1
Polm	1			1	1
Polr1c	1			1	1
Polr3b	1			1	1
Ppat	1			1	1
Ppil2	1			1	1
Ppp1r15b	1			1	1
Ppp2r2c	1			1	1
Ppp2r2d	1			1	1
Prdx6	1			1	1
Prim1	1			1	1
Prrg4	1			1	1
Psmb4	1			1	1
Psmb7	1			1	1
Psmb8	1			1	1
Psmb9	1			1	1
Ptpn1	1			1	1
Ptrh2	1			1	1
Rabep1	1			1	1
Rad51	1			1	1
Rad54l2	1			1	1
Rasgrp2	1			1	1
Rgs19	1			1	1
Rinl	1			1	1
Ripk3	1			1	1
Rnf123	1			1	1
Rnf125	1			1	1
Rnft1	1			1	1
Rps11	1			1	1
Rps18-ps3	1			1	1
Scd1	1			1	1
Sec11c	1			1	1
Serpina3n	1			1	1
Sf3b1	1			1	1
Sh3glb2	1			1	1
Shmt1	1			1	1
Slamf1	1			1	1
Slc28a2	1			1	1
Slfn8	1			1	1
Smc5	1			1	1
Snx20	1			1	1
Snx9	1			1	1
Sp3	1			1	1
Spc24	1			1	1
Spg11	1			1	1
Spsb3	1			1	1
Srebf1	1			1	1
Srsf11	1			1	1
Srsf6	1			1	1
Ssr4	1			1	1
Ssu72	1			1	1
Stk17b	1			1	1
Tapt1	1			1	1
Tbl3	1			1	1
Tceb2	1			1	1
Tep1	1			1	1
Tet3	1			1	1
Tfip11	1			1	1
Thy1	1			1	1
Tigit	1			1	1
Tmed9	1			1	1
Tmem50a	1			1	1
Top3b	1			1	1
Tor4a	1			1	1
Trib1	1			1	1
Trim12a	1			1	1
Trim27	1			1	1
Trim41	1			1	1
Trim59	1			1	1
Trnau1ap	1			1	1
Trrap	1			1	1
Ttc9c	1			1	1
Ttn	1			1	1
Tube1	1			1	1
Tyw1	1			1	1
Ube2f	1			1	1
Ubl7	1			1	1
Unc13d	1			1	1
Urb1	1			1	1
Usp47	1			1	1
Uxt	1			1	1
Vps13b	1			1	1
Vps52	1			1	1
Wdr74	1			1	1
Xbp1	1			1	1
Xrn2	1			1	1
Zdhhc13	1			1	1
Zfp36l1	1			1	1
Zmiz1	1			1	1
Zmym3	1			1	1
Zyg11b	1			1	1
Ap1m1		1		1	1
Arhgap19		1		1	1
Arhgef6		1		1	1
Atp9b		1		1	1
Cand1		1		1	1
Cen		1		1	1
Chp1		1		1	1
Copg1		1		1	1
Cpsf6		1		1	1
Crlf2		1		1	1
Crnkl1		1		1	1
Ddx21		1		1	1
Ddx39a		1		1	1
Eif3f		1		1	1
Ensa		1		1	1
Evi2a		1		1	1
Exosc5		1		1	1
Fam175b		1		1	1
Fam63b		1		1	1
Fbln7		1		1	1
Gimap1		1		1	1
Gpm6b		1		1	1
Gprasp2		1		1	1
Hck		1		1	1
Hivep3		1		1	1
Icam1		1		1	1
Idh3a		1		1	1
Ik		1		1	1
Kars		1		1	1
Kcnk5		1		1	1
Khnyn		1		1	1
Kif23		1		1	1
Lchn		1		1	1
Mcmbp		1		1	1
Mettl16		1		1	1
Mfsd7b		1		1	1
Mios		1		1	1
Mtx2		1		1	1
Myo15a		1		1	1
Nop58		1		1	1
Pabpc4		1		1	1
Pfas		1		1	1
Pfdn2		1		1	1
Poc1a		1		1	1
Pole		1		1	1
Polr3d		1		1	1
Ptges3		1		1	1
Rab22a		1		1	1
Rbbp7		1		1	1
Rdm1		1		1	1
Riok1		1		1	1
Rpa3		1		1	1
Rps19		1		1	1
Sdr39u1		1		1	1
Sec22b		1		1	1
Slc29a1		1		1	1
Slc43a2		1		1	1
Snap29		1		1	1
Snrpd1		1		1	1
Spint2		1		1	1
Strap		1		1	1
Strip1		1		1	1
Stx4		1		1	1
Suz12		1		1	1
Tex30		1		1	1
Thrap3		1		1	1
Tmem176b		1		1	1
Tpm3		1		1	1
Tubb4b-ps1		1		1	1
Tvp23b		1		1	1
Ubac1		1		1	1
Uso1		1		1	1
Usp39		1		1	1
Vapb		1		1	1
Vps13a		1		1	1
Vti1b		1		1	1
Yod1		1		1	1
Zcchc11		1		1	1
Zmynd11		1		1	1
42256			1	1	1
Abca2			1	1	1
Abcc1			1	1	1
Adh5			1	1	1
Ago2			1	1	1
Aip			1	1	1
Akt1			1	1	1
Alyref			1	1	1
Arhgap1			1	1	1
Arid5a			1	1	1
Atp6v1f			1	1	1
Atp6v1g1			1	1	1
Atrx			1	1	1
Azi1			1	1	1
Babam1			1	1	1
Capg			1	1	1
Cd38			1	1	1
Cd84			1	1	1
Cetn1			1	1	1
Cndp2			1	1	1
Cnn2			1	1	1
Col27a1			1	1	1
Ctdsp2			1	1	1
Dck			1	1	1
Dmap1			1	1	1
Dut			1	1	1
Ebna1bp2			1	1	1
Ehmt2			1	1	1
Eif3b			1	1	1
Fam105a			1	1	1
Fxr1			1	1	1
Gm10153			1	1	1
Gpn2			1	1	1
Hif1an			1	1	1
Hivep2			1	1	1
Hsf2			1	1	1
Igf2r			1	1	1
Iigp1			1	1	1
Itga4			1	1	1
Kmt2b			1	1	1
Map3k2			1	1	1
Mctp2			1	1	1
Mif4gd			1	1	1
Mtx1			1	1	1
Mybpc1			1	1	1
Mycbp2			1	1	1
Nrp1			1	1	1
Ntrk1			1	1	1
Nup50			1	1	1
Parp4			1	1	1
Pbrm1			1	1	1
Pfkl			1	1	1
Pgm1			1	1	1
Pgrmc1			1	1	1
Ppm1d			1	1	1
Prkaca			1	1	1
Prmt5			1	1	1
Prpf6			1	1	1
Psmd10			1	1	1
Reep5			1	1	1
Rpl22			1	1	1
S100a13			1	1	1
S100a6			1	1	1
Shmt2			1	1	1
Slc38a9			1	1	1
Snrpg			1	1	1
Spata31d1d			1	1	1
Stk10			1	1	1
Stx12			1	1	1
Tbc1d10c			1	1	1
Tecr			1	1	1
Tgm2			1	1	1
Thoc3			1	1	1
Tln1			1	1	1
Tyro3			1	1	1
Uba7			1	1	1
Ubxn4			1	1	1
Usp16			1	1	1
Vwa5a			1	1	1
Wbscr22			1	1	1
Wdr5			1	1	1
Zfand2b			1	1	1
Zwint			1	1	1
