# Supplementary material for: Ndfip-mediated degradation of Jak1 tunes cytokine signalling to limit expansion of CD4+ effector T cells
Source: Nat Commun. 2016 Apr 18;7:11226. doi: 10.1038/ncomms11226 (PMC4837450; doi:10.1038/ncomms11226)
Supplement: Supplementary Data 3 — Proteins identified as in dataset 1 that were also found to have at least one modified lysine residue (dataset 2). Hierarchical clustering performed using CIMminer. [file ncomms11226-s4.xlsx]

## Sheet: imageData_update.csv
gene name	TUBE-SILAC corrected isotope swap	TUBE-SILAC corrected expt1	TUBE-SILAC corrected expt 2	TUBE-SILAC corrected expt 3
Ubqln1		0.311619	-4.22694	0.335712
Shcbp1	0.23849	-0.808395	-0.0257154	-1.10276
Ranbp1	0.318201	0.159988	-0.0331102	-0.538907
Tagln2	0.273445		-0.238935	-0.439877
Thy1	0.391195	0.189379	-0.446184	-0.282598
Irgm1	0.338001	0.45717	-0.569529	-0.476152
Stat4	-0.0942866	0.78594	-0.145192	-0.649393
Sumo1	-0.212383	0.439038	-0.512802	-0.19674
Rel	-0.182769	0.341246	-0.58154	-0.365593
B4galnt1	-0.139581	0.329303	-0.123404	-0.449715
Parp3	-0.539397	0.270788	-0.465142	-0.475803
Nr4a1	-0.576706	0.316435	-0.106871	-0.421593
H2-T23	-0.454113	0.196378	-0.230074	-0.573916
Rfc1	0.260152	-0.587706	-0.805787	-0.428372
Zfp36l1	-0.0412991	0.201257	-0.864071	-0.961002
Elp2	-0.208199	-0.185924	-0.534705	-0.868798
Noc4l	-0.29492	-0.189318	-0.804995	-0.5272
Dnajc9	-0.160262	-0.869429	-0.415825	-1.02618
Ntan1	-0.0158496	-0.656866	-0.692667	-0.683159
Srrm2	-0.0730943	-0.654772	-0.853123	-0.757328
Tmem66		-0.672477	-0.761772	-0.783035
Smc5	-0.339797	-1.02538	-0.769604	-0.85284
Rdh11	-0.335695	-0.774536	-0.754168	-0.835108
Fam175b	-0.439208	-0.8604	-0.863284	-0.932774
Hsd17b7	-0.799833	-0.976872	-0.401127	-0.512102
Psme3	-0.342794	-0.663746	-0.3103	-0.27266
Focad	-0.486863	-0.81196	-0.241108	-0.427703
Htt	-0.294523	-0.682279	-0.440028	-0.545192
Vps52	-0.463915	-0.905971	-0.537424
Pik3cd	-0.549145	-0.670867	-0.619508	-0.482199
Stt3a	-0.499741	-0.663526	-0.439742	-0.445804
Dmap1	-0.49837	-0.763083	-0.526951
Mcl1	-0.740999	-0.280817	-0.487581	-0.830768
Ppp3cc		-0.404611	-0.223273	-0.932692
Helb	-0.478154	-0.504689	-0.379883	-0.79937
Ascc3	-0.666652	-0.63033	-0.807438	-0.704996
Prkd2	-0.882213	-0.623849	-0.827624	-0.490177
Rnf31	-1.13497	-0.571166	-0.484974	-0.535881
Tmbim6	-1.03008	-0.663934	-0.645367	-0.5716
Padi2	-0.940355	-0.709099	-0.427273	-0.850454
Ccdc88c	-0.696587	-0.540957	-0.484338	-0.579922
Eml3	-0.780528	-0.738454	-0.587083	-0.692776
Iap	-0.540523	-0.368663	0.397584	-0.568174
Casp3	-0.374976	-0.380529	-0.523516	0.329438
Anapc7	-0.442036	-0.671259	-0.297091	0.42322
Sh2d3c	-0.911826	-0.0992118	-0.537484	-0.544922
Pim1	-0.764091	-0.0320281	-0.749955	-0.576676
Riok1	-0.676845	-0.156954	-0.480425	-0.327107
Skap1	-0.63147	-0.241475	-0.589029	-0.309932
Eif5b	-0.699791	-0.198483	-0.84256	-0.187731
Prkcb	-0.785944	-0.289475		-0.421013
Glyr1	-0.669335	-0.424107	-0.886166	-0.431968
Il2ra	-0.972886	-0.131118	-0.247174	0.0390752
Sin3b	-0.812211	-0.539373	-0.4057	-0.00939361
Mapre2	-0.383023	-0.733507	0.0480576	-0.0886842
Ctnnb1	-0.625738	-0.418921	-0.473274	-0.306431
Ubr5	-0.560662	-0.351118	-0.529695	-0.423224
Rps9	-0.53045	-0.419205	-0.431241	-0.428648
Pml	-0.571871	-0.433472	-0.365284	-0.461395
Dennd4b	-0.534261	-0.544561	-0.248074	-0.315666
Prkcd	-0.678387	-0.421464	-0.294184	-0.255093
Arih2	-0.513053	-0.158993	-0.261232	-0.372533
Aldh16a1	-0.522859	-0.239513	-0.297254	-0.327088
Yy1	-0.407494	-0.321404	-0.358588	-0.326789
Nckap1l	-0.431356	-0.35767	-0.367717	-0.381468
Gatad2b	-0.409377	-0.160512	-0.366787	-0.324149
Arih1	-0.393028	-0.250895	-0.329477	-0.29442
Bre	-0.288772	-0.512323	-0.295217	-0.446644
Otud4	-0.435793	-0.329432	-0.30612	-0.504052
Alyref	-0.356138	-0.398969	-0.415551	-0.512514
Limd2	-0.32582	-0.366142	-0.483251	-0.134967
Pcm1	-0.438974	-0.293757	-0.492704	-0.157088
Ncaph2	-0.429724	-0.242123	-0.530244
Nars	-0.127867	-0.341715	-0.443141	-0.414296
Nol6	-0.195499	-0.428051	-0.513265	-0.261751
Aldoa	-0.347003	-0.314664	0.19918	-0.172221
Csk	-0.522577	-0.336857	-0.101272	-0.400748
Cd47	-0.533929	-0.327982		-0.397686
Pkm	-0.443682	-0.318685	0.00462442	-0.254259
Zyg11b	-0.490159	-0.324527	0.0199154
Ahcy	-0.370564	-0.439007	-0.131627	-0.0810897
Cd3d	-0.272819	-0.273155	-0.126568	-0.274746
Wdr1	-0.356369	-0.349732	-0.149505	-0.192299
Rps16	-0.168432	-0.231057	-0.429936	-0.290273
Tbc1d10a	-0.250962	-0.156131	-0.352379
Naa50	-0.179432	-0.129651	-0.438153	-0.251132
Usp47	-0.189867	-0.103351	-0.410867	-0.335278
Med12	-0.330221	0.0489703	-0.297504	-0.213994
Tsg101	-0.217989	-0.0317839	-0.31032	-0.119479
Usp24	-0.284433	-0.00999541	-0.408662	-0.131471
Psmb4	-0.470987	-0.163228	-0.212459	-0.152945
Cnn2	-0.383635	-0.244653	-0.272779	-0.15095
Psma3	-0.457973	-0.256802	-0.260334	-0.173911
Rap1b	-0.447421	0.0226164	-0.131756	-0.232582
Pfkl	-0.368211	-0.0428328	-0.121357	-0.13756
Sigirr	-0.343465	0.00522031	-0.196184	-0.175151
Ago2	-0.350231	-0.0398231	-0.220295	-0.215491
Glipr2	-0.52306	-0.112244	-0.104688	-0.122212
Faf2	-0.439251	-0.105846	-0.11313	-0.0364815
Rpl5	-0.453857	-0.0507634	-0.107288	-0.104838
Arpc2	-0.360409	-0.130487	-0.0911072	-0.214737
Capza1	-0.461095	-0.228718	-0.0914853	-0.154398
H2-D1	-0.202422	-0.307909	-0.0336015	0.01628
Rpl10a	-0.127257	-0.117095	-0.137715	-0.0553861
Cad	-0.119096	-0.128039	-0.210985	-0.0465743
Usp3	-0.112704	-0.118912	-0.200958	-0.163767
Psme2	-0.171087	-0.142656	-0.0866606	-0.163712
Eif3d	-0.134878	-0.161483	-0.142661	-0.206127
Rps19	-0.237978	-0.121342	-0.0528308	-0.126305
Eif3l	-0.250013	-0.0819431	-0.0835308	-0.142604
Ddi2	-0.266157	-0.0909412	0.0261627	-0.0965298
Srp72	-0.23367	-0.159325	0.0374103	-0.11895
Mbd3	-0.288792	-0.0639261	-0.212615	-0.0806981
H2-K1	-0.251425	-0.110949	-0.122686	-0.00616577
Sec62	-0.252416	-0.169063	-0.150257	-0.0637107
Aip	0.0037311	-0.705612	-0.301708	-0.571852
Ranbp9	-0.0311454	-0.518459	-0.272304	-0.544391
Nubp2	-0.0974105	-0.559223	-0.403742	-0.56994
Ilf3	-0.0374291	-0.416539	-0.730488	-0.471169
Ik	0.118194	-0.321632	-0.386832	-0.559093
Ifi35	0.0493511	-0.378229	-0.550093	-0.588309
Atxn10	0.196082	-0.683736	-0.0662679	-0.228905
Ppp2ca	0.180274	-0.526789	-0.0415184	-0.31062
Ppp2cb	0.109885	-0.597179	-0.111908	-0.38101
Rangap1	-0.000391983	-0.480126	-0.101565	-0.343058
Tecr	-0.104012	-0.459629	-0.10395	-0.343608
Far1	-0.0570767	-0.596972	-0.072369	-0.248174
Brcc3	-0.138064	-0.489193	-0.156864	-0.201501
Hspa5	-0.194071	-0.584986	-0.108762	-0.200731
Cpsf1	-0.152251	-0.353947	-0.325769	-0.166701
Rps6ka1	-0.0907747	-0.299313	-0.227646	-0.145919
Eif4a1	-0.185042	-0.300426	-0.196725	-0.186141
Uchl5	-0.00670995	-0.356199	-0.137061	-0.246029
Rpa2	-0.0498343	-0.2497	-0.205777	-0.294496
Slfn2	0.0704741	-0.171888	-0.341815	-0.348118
Psme1	-0.259741	-0.118335	-0.142417	-0.42501
Ssr4	-0.102188	-0.309806	-0.226848	-0.471489
P4ha1	0.383386	0.158282	0.777446	-0.198463
Anxa2	0.700873	-0.0860326	0.475707	-0.585453
Vcpip1	-0.104366	0.587197	0.134819	0.169795
Samhd1	-0.277722	0.682907	0.119698	0.0138076
Kbtbd11	-0.268191	0.587313	0.0600848	0.0974286
Atxn3	-0.399773	0.213005	-0.113754	0.103934
Gimap3	-0.355918	0.591807	-0.25213	0.126973
Ikzf3	-0.0972374	0.46072	-0.456927	0.300957
Parp1	-0.102158	0.505787	-0.20425	0.265006
Heatr1	-0.116878	0.46801	-0.19964	0.236264
Themis	-0.0547075	0.564037	0.516178	0.586404
Itgb3	-0.365845	0.243477	0.303859	0.404884
Eef1a1	0.612682	-0.296853	-0.0518771	-0.0563393
Ranbp2	0.570539	-0.300242	-0.0596701	-0.1937
Mybbp1a	0.456565	-0.132946	-0.139353	-0.118107
Sec22b	0.570446	-0.144909	-0.0274666
Tra2a	0.51344	-0.128582	-0.0848998	0.0203422
Rpn1	0.190818	-0.13078	0.10074	0.00475112
Rps11	0.162541	-0.104341	0.0364682	-0.0114425
Mcm7	0.158978	-0.129675	0.0705444	-0.0280372
Rpl13	0.169303	-0.0076505	0.0276574	0.0152438
Eef1g	0.133601	-0.0490385	-0.05268	0.0157683
Txnl1	0.326379	-0.228553	0.0906346	0.0534664
Snd1	0.264879	-0.218404	0.0974441	-0.0446893
Napa	0.349281	-0.0822049	-0.0152878	-0.120807
Tln1	0.295372	-0.179552	-0.0245279	-0.126731
Rars	0.315419	-0.0761058	0.0377737	-0.0466509
Hnrnpd	0.284177	-0.122413	0.0739573	-0.0125773
Gcn1l1	0.428236	-0.0702127	0.0425154	-0.0298014
Syncrip	0.383962	-0.166179	0.0399806	-0.0404821
Pom121	0.414422	-0.161637	0.0402612	-0.241287
Hsp90ab1	0.405118	-0.342158	0.140111	-0.11477
Fdps	0.271692	-0.241371	0.0624902	-0.256037
Stxbp2	0.314544	-0.186703	0.175045	-0.16056
Clic1	0.268652	-0.251657	0.127275	-0.149441
Tubb4b	0.201851	-0.28776	0.163763	-0.174659
Tubb5	0.234192	-0.337536	0.128727	-0.178116
Fxr1	0.54364	-0.029519	0.330358	-0.0243524
Capg	0.587815	-0.177565	0.385344	-0.142799
Tuba1b	0.42235	-0.162316	0.297509	-0.0822389
Cdc37	0.375774	-0.0702974	0.333817	0.0237342
Ppp2r1a	0.310811	-0.0341534	0.243523	0.00943126
Tuba1c	0.497731	-0.152118	0.237141
Acot7	0.439162	-0.16272	0.283816	0.154788
Pola1	0.471421	-0.164348	0.278206	0.121754
Atxn2l	0.510619	-0.187368	0.126329	0.0184874
Atl3	0.465022	-0.0849304	0.105678	0.14978
Sae1	0.388292	-0.118522	0.135418	0.108409
Gstp1	0.584927	0.201467	-0.147528	-0.00972902
Ifi47	0.444428	0.149839	-0.12199	-0.0498562
Snrpd1	0.493906	0.106938	-0.167202	-0.0615561
Ppid	0.756635	0.150908	-0.0146297	0.0275585
Nop56	0.78367	0.170075	-0.0914561	-0.107039
Tnpo1	0.7381	0.0125513	0.426736	0.0532617
Sfpq	0.852483	0.215765	0.470074	0.143935
Ncapd2	0.681003	0.16096	0.468924	0.138356
Pole	0.77087	-0.0343698	0.425456	0.351245
Slc3a2	0.774444	0.0210587	0.289687	0.206799
Celf2	0.707548		0.327626	0.218827
Gsk3a	0.742866	0.054658	0.375067	0.225478
Khdrbs1	0.701297	0.0243875	0.376426	0.219707
Anp32e	0.724319	0.0502972	0.267149	0.332651
Pcbp2	0.68632	-0.0410554	0.334443	0.303727
Mcm4	0.534052	0.100671	0.374447	0.360381
Mcm3	0.53896	0.0821783	0.395157	0.265602
Cndp2	0.484722	0.0374996	0.463764	0.236375
Dnajc7	0.419914	0.0425215	0.398662	0.314631
Dnaja1	0.523739	0.174319	0.29725	0.329571
Atic	0.519315	0.146806	0.25993	0.349556
Rpa1	0.656803	0.21865	0.346078	0.20946
Fip1l1	0.581978	0.0988153	0.277256	0.129967
Nup205	0.52733	0.117211	0.308823	0.231511
Uck2	0.590033	0.148722	0.306192
Snx6	0.58411	0.10093	0.320003	0.202231
Esyt1	0.354926	0.127399	0.438772	0.0701725
Ahnak	0.451702	0.191954	0.332631	0.0375498
St13	0.469534	0.194224	0.335933	0.0128002
Nup153	0.520058	0.167245	0.202818	0.0191696
Zc3h14	0.463836	0.196607	0.251446	-0.0859839
Ywhah	0.65458	0.108118	0.240849	-0.147337
Fam49b	0.749042	0.118412	0.16889	-0.0788474
Eif5a	0.691714	0.112695	0.110893	-0.02013
Sf1	0.667105	-0.0168794	0.233084	0.130405
Spcs2	0.662692	0.00318804	0.122037
Pcbp1	0.600656	-0.00255119	0.146841	0.180071
Eef2	0.664623	-0.0244178	0.0176823	0.0531849
Anp32a	0.528038	0.0207333	0.00383607	0.0238408
Fam105b	0.519776	0.412061	0.152958	0.0708015
Tapbp	0.661296	0.268891	0.144217	0.0223594
Sf3b3	0.597797	0.354581	0.0385305	0.267431
Rpl18	0.513852	0.351854	-0.0402595	0.222928
Rps3	0.481653	0.251591	0.192045	0.235588
Rcc2	0.554285	0.2792	0.204032
Stip1	0.573086	0.262029	0.174057	0.175705
Rpl13a	0.589287	0.266415	0.123412	0.331573
Hnrnph1	0.507208	0.191078	0.138481	0.290996
Atp5b	0.605066	0.0990959	0.157918	0.150115
Hsp90aa1	0.525057	0.152304	0.172009	0.137285
Ptbp1	0.618577	0.105626	-0.0150627	0.156659
Yars	0.532286	0.0582451	0.0337621	0.261123
Hspa4	0.5144	0.161979	-0.00603243
Ddx5	0.484724	0.134632	0.0311011	0.150018
Rps27	0.55156	0.135514	0.0806789
Mdh2	0.499326	0.179365	0.0940413	0.0950904
Slc4a7	-0.0800703	0.259003	0.451922	-0.0751231
Ube3a	0.0476478	-0.0263631	0.264228	0.0364682
Psmd10	0.105566		0.392043	0.0738545
Tpp2	0.0298224	-0.152587	0.316231	0.0562582
Atp2b1	0.128884	0.0979433	0.474549	0.279045
Acly	0.394782	-0.117808	0.41846	0.218703
Scfd1	0.274461	0.000699249	0.366136	0.175424
Hnrnpa2b1	0.0775858	-0.0102216	-0.0666615	0.232728
Jak3	-0.0351815	-0.0879595	-0.113735	0.274822
Cnot10	0.197786	0.0372301	0.117124	0.340402
Atp1a1	0.212612	-0.108373	0.0466307	0.298498
Rpsa	0.345809	0.485037	-0.0879555	0.213493
P4hb	0.263929	0.418932	-0.188845	0.165771
Mycbp2	0.231617	0.38084	-0.229721	0.212196
Exosc3	0.313665	0.406962	0.0543219	0.135595
Atp5i	0.421225	0.280481	0.026446	0.0127832
Ppa1	0.399026	0.28404	-0.0624748	0.13711
Stk17b	0.288556	0.27635	0.00962079	0.121355
Slc25a5	0.305686	0.255192	-0.0239378	0.0511014
Usp14	0.363186	-0.000341313	0.142678	0.0633563
Ppil2	0.339528	-0.0403189	0.103934	0.0176369
Supt5h	0.370636	0.0966113	0.126902	0.0674297
Rps10	0.41004	0.0745201	0.0188071	0.0580146
Lcp1	0.378637	0.0399119	0.0565221	0.00917089
Rpl12	0.323841	0.0619835	0.0590783	-0.0297942
Rbbp7	0.315738	0.10603	0.150267	0.197079
Rps5	0.279679	0.203162	0.08703	0.0558117
Nab2	0.352289	0.188401	0.109829	0.152768
Dock8	0.308553	0.189932	0.136424	0.114398
Hnrnpa0	0.322595	0.0614306	0.0116388	0.120485
Hnrpdl	0.286674	0.187768	0.0370307	0.188528
Setx	0.288999	0.140124	-0.0556963	0.187768
Elavl1	0.246306	0.00780148	-0.0821906	-0.0462588
Rps20	0.244702	-0.0149514	-0.0677271	-0.0522516
Erap1	0.260861	0.159358	-0.112877	-0.10182
Ywhae	0.251361	0.147369	0.0222088	-0.0262408
Xrcc6	0.224688	0.120617	-0.05951	0.0200577
Tap2	0.0364704	0.186106	-0.047186	-0.0441417
Shmt1	0.054133	0.185932	-0.0207923	0.0659307
Esd	0.0981163	0.129493	-0.0382757	0.030625
Cnot1	0.163993	0.163429	0.0461249	0.0433184
Srsf1	0.0776194	0.178874	0.0862403	0.0192037
Psmd14	0.0665365	0.123425	0.0946732	-0.0109551
Actb	0.064413	0.132579	0.040333	-0.02727
Samm50	0.175231	0.0369976	0.00555639	0.126413
Abce1	0.132459	0.109412	0.00148315	0.109229
Prkar1a	0.11832	0.0651587	0.0241778	0.108892
Copa	0.0939406	0.0280221	0.11294	0.14777
Eif2s3x	0.121547	0.0875162	0.105127	0.0913081
Rpl23	0.0928608	0.0807111	0.0635098	0.0898891
Eif3b	0.069844	0.0690395	0.0488681	0.0975588
Ercc2	0.227489	0.0822938	0.0769695
Eif3e	0.193052	0.0731868	0.0817998	0.0603041
Cct5	0.22773	0.125274	0.130234	0.126164
Pa2g4	0.22741	0.0808313	0.131451	0.0872211
Mcm5	0.282699	0.0280976	0.147344	0.138533
Prpf8	0.236713	-0.0136629	0.144808	0.148782
Eftud2	0.193678	-0.0323935	0.151972	0.115705
Ywhaz	0.434389	0.324747	0.156181	0.0822181
Hnrnpm	0.306226	0.330605	0.1396	0.115206
Rps27l	0.348607	0.328003	0.199767	0.100064
Ikzf1	0.346927	0.325171	0.190535	0.0701328
Usp5	0.324176	0.174967	0.26394	0.10883
Kpnb1	0.38018	0.190506	0.262488	0.15857
Traf1	0.34795	0.20374	0.223464	0.135596
Eif3a	0.309777	0.287848	0.247444	0.182519
Ppia	0.302101	0.277496	0.25761	0.0791967
Skiv2l	0.267025	0.211215	0.354281	0.263996
Phgdh	0.375871	0.156168	0.217743	0.268479
Nup155	0.287479	0.174259	0.252368	0.258827
Sptlc1	0.364723	0.182267	0.273864	0.277609
Cct8	0.322653	0.217122	0.297592	0.255935
Kars	0.348383	0.329023	0.298113	0.245736
Dnaja2	0.396792	0.322585	0.238665	0.280817
Phb	0.376592	0.301295	0.230379	0.225287
Anp32b	0.303028	0.363835	0.276888	0.310952
Rnh1	0.282971	0.292426	0.290749	0.321111
Galk1	0.295532	0.325279	0.174176	0.283787
Ctps1	0.24045	0.265013	0.256513	0.260345
Tcp1	0.23667	0.267825	0.194967	0.276766
Srp14	0.10691	0.20671	0.357751	0.205526
Arpc1b	0.148431	0.238736	0.312265	0.128614
Smarce1	0.12323	0.249142	0.276318	0.044604
Psmd7	0.0634747	0.290996	0.246378	0.090827
Nisch	0.180941	0.320214	0.291605
Atp5a1	0.187807	0.318509	0.266649	0.127721
Rac2	0.218081	0.367483	0.203654	0.0854851
Sin3a	0.185056	0.313906	0.221184	0.0624125
Actr3	0.00783584	0.142568	0.273385	0.058153
Rps17	0.0339915	0.0967251	0.177095	0.0609651
Vars	0.0819191	0.112428	0.201038	0.0674288
Etfa	0.061526	0.105008	0.195222	0.0214797
Coro1a	0.0902951	0.153324	0.215882	0.135026
Eno1	0.110614	0.130341	0.250299	0.0906221
Capzb	0.209367	0.115385	0.233785	0.0433613
Emd	0.178518	0.101915	0.261239	0.167101
Ppp1ca	0.137529	0.0489507	0.218467	0.13355
Prmt5	0.182131	0.151981	0.292374	0.207754
Eif3c	0.129103	0.136037	0.289515	0.249059
Srrt	0.168285	0.129133	0.196607	0.260409
Rnf114	0.24255	0.144809	0.186298	0.209256
Tars	0.221468	0.187811	0.259926	0.200287
Psmd1	0.199623	0.180831	0.213416	0.226879
Pgk1	0.0894568	0.199403	0.140476	0.160252
Rnmt	0.130902	0.138421	0.14952
Cct3	0.156849	0.193461	0.122731	0.167029
Eif2s1	0.152779	0.170445	0.155399	0.151473
Srp68	0.248349	0.271325	0.142564	0.129684
Sec13	0.174207	0.257324	0.146182	0.140402
Abcd1	0.0229949	0.373799	0.0250572	-0.0820413
Mif	-0.130503	0.419388	-0.0459675	-0.0703605
H2-Q4		0.413219	0.0353911	-0.0738487
Slc1a5	-0.116786		0.0372987	-0.0760316
Stk4	-0.123862	0.262951	-0.0363665	-0.0481827
Psmb10	-0.0859503	0.280651	-0.074695	-0.173598
Arpc4	0.0549317	0.30503	0.158193	-0.0322084
Fbxo3	-0.0308304	0.219711	0.199876	-0.125856
Gpi	0.214479	0.275504		-0.0683522
Ywhag	0.184328	0.305411	0.239953	-0.222586
Eif3i	0.00563284	0.0908095	0.106995	0.212048
Itgal	-0.0140696	0.0596171	0.0177742	0.0661562
Ap1m1	-0.0480967	0.0373119	0.0298416	0.0709388
Hspa8	-0.0591738	0.200511	0.00349877	0.156145
Tradd	-0.0423362		-0.0378747	0.140197
Polr1b	-0.0749164	0.286053	-0.148833	0.226509
Stat5a	-0.0500024	0.321867	-0.143735	0.131169
Stat3	0.104217	0.268164	-0.0342127	0.0983065
Psmg2	0.00594532	0.220578	-0.102837	0.195801
Ddb1	0.0684156	0.245584	-0.0145389	0.231724
Ncl	0.0767423	0.201679	-0.0470831	0.251241
Ankrd13a	-0.119024	0.189884	0.341371	0.350905
Txndc17	-0.00417776	0.181548	0.291486	0.303225
Tbk1	-0.0680792	0.148918	0.212009	0.29681
Psmb2	-0.0376852	0.149192	0.197584	0.263756
Vcp	-0.303122	0.0834507	0.139091	0.348297
Tkt	-0.128425	0.143263	0.0856966	0.330788
Psmb3	-0.192931	0.165932	0.145446	0.20537
Psmc2	-0.194993	0.191606	0.064506	0.22951
Psmc1	-0.257359	0.173815	0.083923	0.218301
Psmb1	-0.137504	0.235894	0.0943663	0.199762
Psma2	-0.0924156	0.148706	0.0998259	0.175525
Ctps2	-0.135255	0.388617	0.0951333	0.214864
Arhgap4	-0.245388	0.381657	0.109795	0.193543
Iqgap2	-0.289864	0.282335	0.1661	-0.0151859
Ap2m1	-0.0588845	0.203445	0.21025	0.149173
Ldha	-0.143559	0.286347	0.220889	0.0508511
Anapc5	0.124446	-0.032844	0.132824	-0.248749
G3bp1	0.201878	-0.118025	-0.0133138	-0.26457
Dscr3	0.0238857	-0.256476	0.227864	-0.260135
Lgals1	0.0731522	-0.230757	-0.0136896	-0.383458
Bhlhe40	0.021365	-0.233515	0.0685195	-0.418766
Ripk3	0.0302625	-0.281895	-0.0187408	-0.0776897
Hectd1	-0.049726	-0.299563	-0.0258535	-0.0258824
Sec23b	0.0303671	-0.155791	0.138335	-0.0606541
Arcn1	0.0414881	-0.206055	0.0624934	0.0293879
Cct6a	-0.025055	-0.035568	-0.0145546	-0.0189938
Eif3f	-0.0319597	-0.0816748	-0.0871662	-0.025133
Ets1	-0.0817941	-0.149121	0.0425883	-0.0184176
Rps15a	-0.0143553	-0.154731	-0.0127956	-0.0495465
Pafah1b1	-0.013498	-0.0296322	0.0672257	-0.107819
Ddx58	-0.0867202	-0.0554192	-0.0558357	-0.152315
Elmo1	-0.115033	-0.0629721	0.0182069	-0.151522
Srsf6	-0.13014	-0.07395	0.0106605	-0.067838
Ctc1	-0.141235	-0.0891309	0.0448215	-0.109186
Nploc4	-0.0259643	-0.141242	0.156471	0.143177
Csnk2a1	-0.179511	-0.108955	0.127639	0.0445995
Psmb7	-0.168337	-0.0998125	0.0667102	0.0404977
Ngly1	-0.222897	-0.120852	0.0606469	0.021764
Anxa11	-0.0595531	-0.0966532	0.153655	-0.0532123
Cltc	-0.086724	-0.118165	0.225302	-0.0979348
Fermt3	0.00418598	0.0111221	0.186146	0.07073
Actr2	-0.074904	0.0175229	0.205707	0.0431544
Pi4ka	0.00367976	0.00208361	0.125817	-0.0156882
Rpl19	-0.0555254	0.0239549	0.107806	0.00543079
Flii	-0.102813	-0.00385821	0.107845	-0.0064018
Eef1d	-0.0443786	0.106072	0.0549048	-0.0371266
Plcg1	-0.0278457	0.15914	0.0229565	-0.129646
Lbr	-0.0548576	0.102384	0.0153653	-0.165081
Gnb2l1	-0.0414825	0.0316622	-0.0899125	-0.1164
Ppp4c	-0.1031	0.0796405	-0.0766961	-0.121081
Nup188	0.0216213	0.0739869	-0.153081	-0.0188622
Thumpd1	-0.0457624	0.120756	-0.146299	-0.0449784
Ran	-0.0615294	0.0846303	-0.151638	-0.042023
Zzef1	-0.266231	0.0680084	-0.0246109	0.0540367
Psma6	-0.216486	-0.00362572	-0.0336138	0.0177794
Psma1	-0.232047	-0.035875	-0.0729076	0.0243197
Iqgap1	-0.257252	0.112821	-0.128181	-0.0322422
Plaa	-0.199248	0.0600474	-0.0195213	-0.0363779
Otub1	-0.194189	0.0512898	-0.0952724	-0.107973
Inpp4b	-0.173593	0.0933619	-0.18239	0.0713783
Ikbkb	-0.327045	0.0962297	-0.226791	0.0566892
Rasal3	0.0980476	-0.0233628	-0.326141	0.149846
Irf4	0.0323395	0.071576	-0.392682	0.139475
Ndufs2	0.0363145	-0.0990308	-0.130921	-0.244343
Usp39	0.0299335	-0.20897	-0.0410879	-0.118702
Cfl1	0.0666621	-0.17283	-0.0978261	-0.162267
Fasn	0.0336124	-0.202286	-0.0628401	-0.173968
Nup160	0.143239	-0.254758	-0.129982	-0.0879902
Polr2a	0.221758	-0.0831695	-0.132104	-0.128551
Rpl35a	0.235319	-0.162066	-0.21266	-0.103267
Etnk1	0.105597	0.0219061	-0.207478	-0.185835
Ecd	0.202854	-0.037488	-0.278811	-0.09866
Rpl9	0.0775738	-0.0290286	-0.334054	-0.100113
Anapc2	0.293359	-0.0857589	-0.275827	0.0719574
Ybx1	0.0246193	-0.126451	-0.207198	0.0195698
Prim1	0.0935404	-0.174182	-0.0579923	0.00934717
Trrap	0.0890616	-0.114471	-0.1296	-0.0280762
Ints1	0.210527	-0.0698527	-0.0836088	0.160085
Pias1	0.124236	-1.44e-05	-0.162541	-0.00570993
Polr2c	0.163446	-0.0642536	-0.145254	0.052555
Rpl28	0.197021	-0.000822571	-0.163591	0.0922074
Rps14	0.183975	-0.00753971	-0.149581	0.0527289
Kpna2	0.807377	-0.608705	0.111071	-0.25306
Tfrc	0.471949	-0.5154	0.380205	0.0374378
Pdxdc1	0.351384	-0.562213	0.203373
Cdk1	0.46996	-0.628836	0.179311	-0.226223
Pcna	0.414807	-0.501819	0.127831	-0.224202
Tuba4a	0.466144	-0.564668	0.027263	-0.246959
Cdk6	0.190491	-0.510782	0.25697	0.4256
Copz1	0.222044	-0.337448	-0.0480989	0.130008
Dctn2	0.329095	-0.567568	0.0364369	0.04554
G3bp2	-0.0699136	-0.398212	-0.205651	0.149237
Cyba	0.0216726		-0.0297206	0.30229
Dck	0.0485726	-0.670959	0.0305794
Rbpj	-0.108216	-0.47636	0.168888	0.0945131
Wdr61	0.0314382	-0.472129	0.0254458	-0.00522522
Rpl7	0.814677	0.397572	0.172076	0.450915
Rpl18a	0.637174	0.39651	0.108946	0.446715
Bcl11b	0.960487	0.578337	0.216113	0.497146
Cct2	0.974985	0.523475	0.212102	0.519316
Cbx3	1.04448	0.474095	0.354339	0.39798
Hspd1	1.0231	0.431768	0.166362	0.423789
Ddx39b	0.988199	0.379566	0.247031	0.346631
Smc1a	1.03489	0.221251	0.437193	0.482857
Hnrnpab	1.07038	0.410439	0.519502	0.568129
Dnmt1	0.978699	0.400474	0.528774	0.682686
Tomm40	1.0293	0.363709	0.485847	0.644879
Ssb	0.754852	0.277712	0.2706	0.681877
Cops3	0.822493	0.446919	0.423965	0.746161
Tardbp	0.768451	0.459921	0.469817	0.588677
Calm1	0.732076	0.312606	0.8871	0.219001
Ahcyl2	0.524889	0.156187	0.600961	0.672757
Mcmbp	0.644498	0.129303	0.746369
Rabep2	0.654758	0.11882	0.721953
Pdcd6ip	0.481331	0.320887	0.656003	0.411385
Msn	0.492266	0.337771	0.623556	0.390291
Birc6	0.702186	0.420022	0.594603	0.536448
Ogt	0.726567	0.473251	0.583965	0.441033
Yme1l1	0.702971	0.335438	0.693464	0.544867
Ube4b	0.618074	0.40474	0.683876	0.489389
Acsl4	0.553896	0.385919	0.684662	0.498293
Nup88	0.587769	0.384823	0.630139	0.490467
Smc2	0.860286	0.146207	0.582978	0.313798
Cpsf3	0.837353	0.370865	0.426517	0.434136
Tmpo	0.782297	0.379017	0.449254	0.429594
Sf3b1	0.792215	0.333617	0.47682	0.432935
Gars	0.793401	0.30902	0.503637	0.311095
Aimp1	0.801752	0.351715	0.564376	0.368598
Bub3	0.802322	0.351146	0.548794	0.360401
Nup107	0.809979	0.192051	0.420653	0.480334
Mcm6	0.629441	0.120782	0.455865	0.383742
Tfdp1	0.723992	0.204967	0.397075
Fkbp4	0.719152	0.205538	0.420862	0.348126
Nono	0.727325	0.204012	0.448705	0.357937
Ahsa1	0.700389	0.175763	0.454159	0.358594
Ufd1l	0.53246	0.168026	0.545605	0.398158
Cdc73	0.664913	0.233488	0.600531	0.473777
Gmps	0.709488	0.310106	0.517166	0.444354
Pold2	0.616176	0.307186	0.523848	0.404975
Srpr	0.822146	0.496411	1.00058	0.684532
Amfr	0.897409	0.51161	0.977522	0.926728
Nfatc2	0.850214	0.532801	0.981269	0.890752
Ankfy1	0.630652	0.599602	0.884867	0.578908
Uso1	0.65808	0.585917	0.841625	0.601603
Cnot8	0.842217	0.44245	0.632212	0.904966
Rabgef1	0.659153	0.599451	0.745745	0.872175
Atp6v1h	0.674844	0.611487	0.719651	0.856388
Lrba	0.775594	0.557663	0.681299	0.752035
Morf4l1	0.751849	0.463345	0.797275	0.753168
Unc45a	0.704159	0.440123	0.782073	0.810089
Ptbp3	0.886831	0.680832	0.419916	0.365296
Cbx5	0.766278	0.69207	0.575312	0.350346
Cdc42	0.839269	0.613815	0.564534	0.278425
Mta2	0.781259	0.88039	0.679514	0.699293
Xrn1	0.68147	0.879768	0.77746	0.624391
Psmd9	0.61224	0.86895	0.741719
Tbc1d10c	0.622865	0.848798	0.720176	0.664346
Cand1	0.770908	0.631845	0.590983	0.473707
Nmi	0.763255	0.656527	0.465452	0.583599
Erh	0.746065	0.718731	0.487898	0.48419
Mgea5	0.668788	0.598123	0.668598	0.632911
Rbbp4	0.638597	0.66729	0.542538	0.561837
Nsun2	0.619879	0.619094	0.588706	0.499848
Abcf2	0.874646	0.633534	0.717707	0.64378
Prpf6	0.833389	0.79593	0.717994	0.646479
Cdk9	0.871017	0.745649	0.658707	0.62343
Polr2b	0.650137	0.748676	0.593214	0.740124
Ipo8	0.832652	0.762807	0.490062	0.690402
Slc7a1	0.802755	0.621752	0.52039	0.691407
Junb	0.421303	0.415607	0.901649	0.335163
Gnb1	0.314374	0.495465	0.706376	0.448251
Dera	0.228151	0.548601	0.685284	0.494592
Abcf3	0.54063	0.556357	0.720044	0.536423
Sqstm1	0.44267	0.576664	0.832866	0.56547
Stk10	0.344064	0.569617	0.728652	0.577012
Rab14	0.404844	0.420398	0.724085	0.875805
Tcra	0.384348	0.64733	0.629162	1.0211
Psmc6	0.370913	0.706032	0.62927	0.811836
Lgals9	0.357345	0.676147	0.650765	0.738926
Polr1a	0.344019	0.604018	0.425498	0.722219
Hprt1	0.358137	0.51541	0.469105	0.660153
Pabpc1	0.359263	0.721825	0.459787	0.534937
Trim28	0.510014	0.701017	0.512207	0.63685
Huwe1	0.457062	0.671078	0.559777	0.620883
Larp1	0.652838	0.621982	0.327549	0.860417
Rpl30	0.610315	0.473964	0.31465	0.593258
Rps24	0.499157	0.549258	0.3313	0.761796
Stat6	0.470329	0.471898	0.299362	0.729908
Nsfl1c	0.149326	0.527462	-0.00760734	0.670147
Sla	0.325811	0.81645	0.118333	0.663086
Sumo2	0.396641	0.763734	-0.0493315	0.449155
Shmt2	0.214987	0.239492	-0.172837	0.451272
Dars	0.368337	0.174213	0.224022	0.587548
Chchd3	0.481646		0.165687	0.662388
Hmgcs1	0.5866	0.246582	0.137136	0.718134
Mat2a	0.429366	0.0183339	0.0790515	0.425109
Ppp1cc	0.279085	0.191285	0.210812	0.418892
Vdac1	0.34462	0.211649	0.0684153	0.336879
Tbc1d15	0.284973	0.363421	0.507165	0.530361
Ubash3a	0.292543	0.381642	0.410807	0.529982
Psmd5	0.471156	0.475555	0.436438	0.437546
Gps1	0.428081	0.37635	0.495559	0.476192
Naa15	0.315195	0.488245	0.515199	0.532325
Itgb2	0.41464	0.450173	0.55668	0.575893
Dhx15	0.446233	0.514754	0.5367	0.495618
Arhgef1	0.447486	0.481166	0.513651	0.523269
Nedd8	0.169165	0.408964	0.500782	0.444455
Rps25	0.123661	0.432959	0.471329	0.462471
Rps6ka3	0.1966	0.652818	0.484525	0.487575
Ankrd44	0.247758	0.464798	0.479015	0.366032
Cul1	0.19566	0.543712	0.459951	0.470825
Zc3hav1	0.196795	0.57848	0.427202	0.399704
Cmas	0.269727	0.533157	0.444993	0.420252
Phb2	0.240151	0.531363	0.384274	0.402398
Rlim	0.152244	0.425674	0.205326	0.468566
Elp3	0.213529	0.402024	0.344041	0.400858
Nfkb1	0.260873	0.431086	0.263528	0.386557
Farsa	0.236447	0.438463	0.240498	0.343692
Polr1c	0.280413	0.465698	0.288418	0.5298
Rltpr	0.249141	0.54893	0.159285	0.508682
Anapc1	0.38738	0.298648	0.285544	0.427729
Cct7	0.381701	0.425907	0.340656	0.426886
Rpl17	0.402155	0.408137	0.298085	0.440641
Usp7	0.365874	0.62058	0.370847	0.403265
Rnf2	0.329462	0.600232	0.353752	0.421759
Hk1	0.363495	0.463956	0.434526	0.369308
D10Wsu52e	0.306757	0.504892	0.381892	0.323101
Faah	0.307703	0.440943	0.332326	0.324215
Gmfg	0.36875	0.334348	0.353888	0.188114
Fmnl1	0.282031	0.287005	0.398673	0.239108
Smarcd2	0.308267	0.344405	0.449151	0.210934
Ilk	0.28876	0.319672	0.423058	0.225455
Appl1	0.235971	0.238612	0.522739	0.225386
Dpysl2	0.200544	0.387467	0.518441	0.224107
Smarcc2	0.187173	0.33904	0.465624	0.192212
Ripk1	0.370877	0.171511	0.347666	0.502076
Ppp6r1	0.383373	0.133487	0.446754	0.41543
Gnas	0.318566	0.242401	0.556405	0.48372
Psmd4	0.317684	0.254403	0.540067	0.418199
Anxa7	0.295804	0.334457	0.508086	0.391387
Drg1	0.392011	0.285756	0.479341	0.332747
Adrbk1	0.337532	0.284838	0.494781	0.359035
Bag6	0.29442	0.285953	0.427949	0.431275
Faf1	0.310611	0.322071	0.394548	0.343895
Zap70	0.311709	0.287071	0.370382	0.330371
Pold1	0.577666	0.364584	0.490873	0.60778
Tceb2	0.531373	0.328262	0.249203	0.507795
Nup133	0.680926	0.344168	0.340364	0.441291
Tra2b	0.591519	0.350522	0.358521	0.485988
Impdh2	0.54811	0.300227	0.381939	0.443922
Cct4	0.469998	0.404012	0.403281	0.376737
Cops2	0.379007	0.361993	0.441908	0.378734
Unc13d	0.403004	0.357225	0.438302	0.343864
Psmd13	0.459664	0.396297	0.408634	0.294553
Arhgef6	0.427185	0.351233	0.432651	0.306614
Nup93	0.525713	0.286531	0.417306	0.355536
FAM120A	0.448643	0.278854	0.525852	0.366909
Copg1	0.444809	0.245019	0.511044	0.300984
Upf1	0.555006	0.470927	0.501042	0.381639
Hnrnpl	0.562192	0.378668	0.485215	0.369894
Rab7a	0.524891	0.365275	0.468806	0.344862
Vdac2	0.564648	0.468246	0.321577	0.303454
Rhog	0.465265	0.498315	0.424503	0.284121
Khsrp	0.526846	0.427147	0.417281	0.28426
Qars	0.478478	0.250671	0.407168	0.177087
Nup50	0.615499	0.305686	0.413225
Ube2m	0.616005	0.350226	0.419819	0.0921046
Rpl22	-0.0858053	0.511342	0.306073	0.278966
Ddx23	-0.177352	0.543991	0.231221	0.351433
Itsn2	0.0478243	0.565604	0.303311	0.386104
Hmha1	-0.0209834	0.639426	0.29537	0.231555
Eps15l1	0.0808143	0.765335	0.370289	0.293819
Daxx	-0.109213	0.724869	0.465844	0.40163
Psmc4	0.0172982	0.388923	0.313992	0.427034
Psmc5	-0.00447301	0.391225	0.302897	0.425101
Psmc3	0.0962922	0.447956	0.384581	0.524542
Cyp51a1	0.0760142	0.434668	0.297438	0.485702
Psmb8	0.075758	0.317158	0.181386	0.366759
Psma7	0.129383	0.275788	0.288848	0.332908
Gnb2	0.133445	0.314134	0.272298	0.265965
Cul3	0.134686	0.278486	0.390181	0.384861
Naca	0.00889997	0.250391	0.334152	0.460557
Itgb7	0.0708908	0.513555	0.17265	0.200858
Rpl38	0.137791	0.375302	0.123195	0.160203
Rad23b	0.193622	0.655221		0.287314
Pfkp	0.163982	0.63023	0.36859	0.311187
Dock2	0.199528	0.611083	0.226101	0.328765
Dcaf8	0.203435	0.56411	0.20583	0.34318
Nub1	0.148754	0.439393	0.318994	0.174529
Gbp7	0.306831	0.55317	0.30885	0.265469
Cpsf6	0.255884	0.476572	0.310609	0.196102
Sun2	0.256784	0.451853	0.223966	0.225661
Xrn2	0.611481	0.53943	0.147055	0.295456
Ptprc	0.396963	0.472357	0.153054	0.257885
Pfas	0.41193	0.427129	0.137635	0.401873
Gnai2	0.477336	0.51976	0.228439	0.364741
Nfkb2	0.426351	0.510341	0.2062	0.35192
Trip12	0.446791	0.610863	0.143749	0.465331
Gnai3	0.467122	0.632703	0.0968477	0.271485
Ehmt2	0.483823	0.547252	0.0611541
Rnf123	0.450069	0.521553	0.0237876	0.337568
Kdm6b	0.712339	0.807602	0.103128	0.0690147
Igtp	0.670166	0.684757	0.0339562	0.0503019
Evl	0.466823	0.690902	0.0714247	-0.0149929
Kcnab2	0.385968	0.65868	-0.0175836	0.150876
Tap1	0.668914	0.879986	0.182554	0.329974
Vasp	0.792588	0.793621	0.230539	0.329645
Lap3	0.69344	0.790036	0.242594	0.391958
Rassf2	0.260343	0.835323	0.30643	0.236332
Tpi1	0.389144	0.794621	0.34395	0.336578
Parp14	0.40421	0.829829	0.316975	0.242323
Mical1	0.479605	0.772041	0.606766	0.424045
Rpl24	0.644514	0.601944	0.312247	0.474919
Prpsap1	0.565188	0.606463	0.487749	0.381173
Exosc9	0.545635	0.621216	0.35137	0.384966
Tbcd	0.488583	0.559496	0.604962	0.332613
Hadha	0.457438	0.543819	0.531113	0.333702
Gimap4	0.547768	0.581016	0.420527	0.222315
Ubr1	0.506927	0.651568	0.379621	0.190615
Rrm1	0.830946	-0.230193	0.531587	0.142142
Lig1	1.07062	0.132489	0.741317	0.493656
Rb1	1.01864	-0.046474	0.84835
Kif15	1.09809	0.0443435	0.885943	0.109023
Pdia3	0.992969	-0.164257	-0.0635394	-0.065279
Leo1	0.899178	-0.00960781	0.199719
Arhgdia	0.852422		0.25226	-0.292517
Hnrnpa3	1.35059	0.171617	0.184671	0.363329
Dlat	1.21762	0.278558	0.18627	0.271143
Ssrp1	1.01448	0.218201	0.0658021	0.0331605
Uba1	0.775503	0.0815482	0.101555	0.203829
Tomm70a	0.913951	0.142769	0.0671598	0.323433
Ddx39a	0.906489	0.158699	0.122158	0.191032
Arhgdib	0.764224	0.480536	0.279275	0.0397474
Thrap3	0.896703	0.396308	0.191838	-0.010755
Rps12	1.03434	0.267503	0.511514	0.227803
Prpf40a	0.992382	0.21078	0.312419	0.194607
Ipo5	1.00253	0.38216	0.363032	0.227509
Anxa6	0.96648	0.391083	0.356863	0.156189
Dgka	0.110312	1.0301	-0.0743651	0.21293
Gimap7	0.107167	0.928804	0.0352358	0.0610008
Gbp2	0.357034	1.22797	-0.0162311	-0.429659
Gvin1	-0.109928	1.36785	-0.115876	-0.181812
Mndal	0.734515	1.95258	-0.274971	0.47467
Stat1	0.738476	1.1455	-0.0593768	0.161759
Tgtp	1.17763	1.19922	0.163578	0.102746
Hmgb2	1.14491		0.189448	0.132439
Tpr	1.77114	-0.0111768	0.286529
Raly	1.6903	-0.0195046	-0.514971	0.532353
Dhx9	1.7848	-0.0985399	-0.673436	0.270363
Top2b	2.57081	1.33234	-0.181297	0.773574
Lmnb1	1.89909	0.919333	0.110296	0.555897
Lmnb2	2.02688	1.32026	0.172188	0.349576
Hist1h4a	2.12888	1.02689	0.179477	0.288733
Racgap1	2.26181	0.766671	1.34392	0.84758
Actn4	2.41674	-0.172721	0.843396	1.02513
Hnrnpc	2.40885	0.625857	0.501688	1.05648
Plec	2.37236	0.475957	0.437842	0.787728
Hif1a	1.83189	1.83665	1.41572	2.24917
Tax1bp1	1.65044	2.38011	1.93387	2.45978
Trim12c	1.75195	2.30953	1.83366	1.86794
Dusp6	1.10697	1.04842	2.12213	1.68782
Zmiz1	1.99303	1.38358	1.79629	1.61298
Pes1	1.92016	1.64613	1.92598	1.66592
Marf1	2.03848	1.57016	1.93829	1.49491
Aup1	1.54404	1.41199	1.6638	1.43168
Map4k1	1.65572	1.60989	1.62921	1.39729
Wdr74	1.74799		1.5956	1.30047
Tmem209	1.76936	1.19133	1.32291	1.47734
Suz12	1.66859	1.16784	1.41053	1.37781
Ezh2	1.92521	1.24777	1.59047	1.7407
Cdca7l	2.03827	1.13734	1.44533	1.5684
Ubr2	1.49283	1.8075	1.79545	1.65016
Itch	1.099	1.62571	1.92829	1.6349
Rpl32	1.21301	1.47377	1.34094	1.46844
Otud5	1.16144	1.40886	1.31202	1.58972
Strip1	1.5957		1.28202	1.83575
Malt1	1.32899	2.19992	1.51394	1.66557
Araf	1.43362	1.90377	1.51072	1.67433
Dennd2d	1.44883	1.96224	1.24558	1.55753
Ltb	1.00266	1.59689	1.78706	0.860287
Dennd1c	0.734803	1.67771	0.980932	1.07738
Tmc6	0.808816	1.96429	1.08828	1.58015
Tmc8	0.684086	1.44953	1.27334	1.44985
Grap	0.701576		1.26376	1.3715
Urb2	0.726265	1.63905	0.609424	0.672697
Bag2	0.162945	1.25387	0.60684	0.567623
Pde3b	0.222835	0.889279	0.70918	0.642008
Arhgap15	0.0163709	0.978968	0.568501	0.482689
Lck	0.788108	1.13692	0.481982	0.715068
Jak1	0.558152	1.17737	0.525395	0.730646
Dtx3l	0.499708	1.12782	0.632953	0.662858
Psmb9	0.587985	0.982145	0.508469	0.854921
Hnrnpul1	0.507812	0.905457	0.468283	0.718898
Slfn1	0.462174	1.20015	0.61138	0.415932
Myo1g	0.312152	0.880803	0.369863	0.61478
Zcchc11	0.394455	1.06285	0.451443	0.544224
Parp9	0.440802	0.957246	0.483777	0.50711
Tgm2	-0.113867	0.809452	1.00406	0.713376
Snx9	0.263313	0.800389	1.1053	0.815029
Nemf	0.460667	0.841828	0.916523	0.798308
Itk	0.302274	1.05117	0.899402	0.869494
Gimap1	0.297811	0.924784	0.74197	0.870029
Ppat	0.313791	0.770279	0.170369	1.25411
Cd44		1.25174	0.291962	0.915146
Cish	0.674038	1.23008	0.19381	0.847147
Myl6	0.99202	0.839315	0.461717	0.930132
Caprin1	0.752687	0.836162	0.471034	0.968687
Exosc10	0.838793	0.806022	0.267221	0.996477
Hells	1.59433	0.864763	1.31447	1.2844
Kntc1	1.58968	0.678028	1.12564	1.21697
Tk1	1.62146	0.461652	1.43935	0.812416
Hspbp1	1.35416	0.57445	1.3115	0.691984
Ubl7	1.13378	0.496948	1.26929	0.819137
Jak2	0.903006	1.39693	0.991961	0.848243
Nhp2	1.05801	1.27962	0.73747	0.651224
Mbnl1	1.04024	1.03965	0.845089	0.843542
Mta3	1.00814	1.10265	0.772578	0.822351
Rfc4	1.5041	0.928817	1.07404	1.03027
Rps6	1.37864	1.10614	1.27509	0.854904
Vps36	1.3075	1.10587	1.16746	0.967366
Orc4	1.21831	1.05908	1.17696	0.929518
Usp4	1.17209	1.28161	1.22487	1.22
Rnf213	1.22054	1.38554	1.18426	1.06088
Rps26	1.28326	1.19434	1.00245	1.05005
Cul5	1.14583	1.35403	0.952955	1.20452
Parp4	1.16799	1.3766	0.946524	1.13756
Armc6	1.06915	1.0915	1.16277
Vps16	1.13716	1.07752	1.07697
Mios	1.04347	1.07217	1.02446
Kras	1.10385	1.09258	0.922078	1.20854
Wdr5	0.954582	1.04596	0.94285	1.32864
Cand2	1.30187	1.10299	1.31462	1.38655
Wiz	1.25022	1.09882	1.16723	1.22342
Clint1	0.810162	0.87693	1.15079	0.559139
Aim1	0.988075	0.76251	1.48718	1.04832
Usp25	0.664654	0.831087	1.22477	0.901012
Akt1	1.02797	0.834716	1.17585	1.02577
Mov10	0.907048	1.00245	1.23991	0.899949
Abcc1	0.859123	0.785983	0.765014	1.37912
Hmgcr	0.542076	1.23736	0.886966	1.16548
Cd5	0.827705	1.1696	0.990417	1.09122
Hgs	0.723693	0.998824	1.03088	1.12507
Klf13	1.72178	1.46488	1.0914	0.850287
Rpl4	1.47159	1.31202	0.510912	0.705429
Efr3a	1.5769		0.78129	0.927896
Nop58	1.48942	0.946506	0.766621	0.720716
Rad54l2	1.1805	0.989851	0.661914	0.385243
Mad2l1	1.36771		0.674231	0.172536
Myh9	1.12538	0.65976	0.28237	0.829939
Hnrnpu	1.54417	0.578855	0.364746	0.800438
Gigyf2		0.560498	0.349617	0.853685
Crnkl1	1.47646	0.303935	0.405557	0.745825
Sf3a1	1.6209	0.45892	0.38061	0.601928
Smarca5	1.60058	0.694201	0.464742	0.595869
Rad21	1.57358	0.571599	0.555345	0.57429
Hat1	1.40673	0.437154	0.947393	0.900294
Cnot11	1.20349	0.434586	0.66257	0.913066
Ints7	1.01617	0.834789	1.0253	0.824126
Med23	1.08815	0.805986	0.913574	0.868322
Csde1	1.25145	0.674618	1.04879	0.805117
Ncaph	1.18973	0.551506	0.929576	0.869518
Strap	1.12423	0.627247	0.857475
Dcaf7	1.05116	0.697418	0.932621	0.903563
Ndufa4	1.07894	0.650198	0.941106
Rpl3	1.1593	0.849209	0.911924	1.05629
Cactin	1.23989	0.733858	0.845735	1.04558
Snx5	1.07373	1.05494	0.802339	1.03399
Slc2a3	1.11109		0.7375	1.03245
Agpat5	1.05685	0.798109	0.788702	1.0013
Rpl27a	0.966912	0.884278	0.827087	0.926895
Eif3h	1.0352	0.667837	0.450462	0.709742
Sms	1.07097	0.770126	0.476254
Myg1	1.12437	0.746895	0.546466	0.667843
Vwa5a	1.25803	0.745323	0.561385	0.805505
Rps8	1.25697	0.824436	0.484246	0.639368
Cops4	0.868978	0.5418	0.790112	0.554987
Ubxn1	0.99481	0.501217	0.786061	0.557582
Ptpn1	1.00447	0.504448	0.738405	0.562704
Glrx3	1.27132	0.66129	0.780978	0.554776
Idh3a	1.18139	0.583513	0.732689	0.61411
Nup98	1.03392	0.767217	0.781211	0.723612
Tfip11	0.995484	0.654775	0.812917	0.657504
Aqr	1.19345	0.74761	0.730796	0.71983
Rcc1	1.09531	0.866278	0.731508	0.605818
Prkcq	-1.4216	0.378134	-0.952428	-0.339053
Brap	-1.5464	-1.29154	-0.893786	-1.7732
Gzmb	-1.83128	-1.99046	-0.352714	-2.01337
Myc	-1.64731	-0.512543	-2.41867	-2.12946
Epsti1	-2.00901	-0.573157	-2.2106	-2.19246
Aatf	-1.52747	-1.61982	-2.16432	-1.8279
Kdm5b	-1.85256	-1.47607	-2.42275	-1.39783
Parp2	-1.10547	-1.56263	-1.44392	-1.62813
Usp34	-1.4029	-1.66586	-1.49633	-1.22064
Wrnip1	-1.63431	-1.62622	-1.32856	-1.64825
Map3k1	-1.77324	-1.5187	-1.79028	-1.35193
Atrx		-1.34969	-1.8003	-1.64034
Runx1	-1.88514	-1.40341	-1.54386	-1.67547
Tagap	-1.51212	-1.00881	-1.67919	-1.65972
Prkca	-1.45257	-1.15349	-2.03246	-1.49188
Gbp5	-0.439073	0.148414	-1.54264	-1.50361
Dusp4	-0.714857	-0.450627	-1.85791	-1.08873
Pim2		-0.624228	-2.48366	-1.27812
Ptpn22	-0.789153	-0.151202	-0.919342	-0.871839
Trim14	-0.774755	-0.76211	-1.10459
Cblb	-0.716104	-0.521937	-0.906784	-1.03008
Bcor	-0.69903	-0.392847	-1.13408	-0.869168
Prkch	-0.870968	-0.559508	-1.20956	-0.988218
Elmo2	-0.80554	-0.89706	-0.660292	-1.16828
Rabep1	-0.865087	-0.937473	-0.665783	-1.21219
Sec61a1	-0.713715	-1.27611	-0.897772	-0.981034
Hist1h1c	-1.15342	-1.09473	-1.13048	-1.08925
Dhrs1	-0.959902	-0.910486	-0.934677	-1.07808
Hist1h1b	-0.9834	-1.05056	-1.03695	-0.916565
Hist1h1d	-0.80488	-1.10824	-0.97914	-1.03722
Hist1h1e	-0.950223	-1.15736	-1.03333	-1.08765
Ambra1	-1.34812	-1.09962	-1.279	-0.876201
Rbck1	-1.38471	-1.06103	-0.839467	-1.00292
Cyld	-1.14757	-1.02682	-0.97568	-0.853475
Thoc3	-1.23192	-1.16238	-0.898619	-0.869333
Gimap6	-1.8828	-0.931811	-1.37607	-1.08569
Uimc1	-1.38395	-0.541198	-0.987741	-0.79344
Dusp2	-1.49914	-0.223756	-1.18137	-1.08753
Rasa3	-1.6069	-0.116223	-1.38801	-1.06762
Fbl	-0.477501	-1.28501	-1.49452	-1.45575
Clic4	-0.206066	-1.70366	-0.820394	-0.956065
Ccnb2	-0.223101	-1.94597	-0.894322
Iigp1	-2.85283	-1.96479		-3.84232
Rasgrp2	-2.28487	-1.42446	-2.69059	-2.7158
Pbrm1	-2.38672	-2.85491	-2.64939	-2.82521
Wbscr22	-2.25193	-2.10247	-2.11319	-2.11447
Vps13a	-1.83813	-2.21084	-2.33882	-2.35294
Snx20	-2.21287		-2.60006	-2.10271
Dip2b	-2.58326	-2.03555	-2.63602	-2.47749
Tbc1d17	-2.45711	-2.44131	-2.45641	-2.42224
Vim	6.13593	2.68307	0.189231	2.02221
Usp48	3.49267	3.20972	3.73719	3.35218
Nedd4l	2.91695	2.73181	3.31586	3.74925
Aurkb	3.10515	1.00909	1.30905	1.65012
Top2a	3.5171	0.926037	0.819464	1.07389
Ddx21	4.16468	2.38612	2.18753	2.3717
Son	3.95374	1.96512	2.50009	2.41739
Dnajb12	2.76878	2.29243		2.64336
Mvb12a	2.7642	2.09518	1.47174	2.39868
Apobec3	2.55992	2.61179	2.71579	2.45422
Riok3	2.17381	2.13104	2.73297	2.55678
Ciao1	2.31129	2.20322	2.42008	2.74911
Map4k2	2.11023	1.9829	2.3835
Dhcr24	2.44705	1.99631	2.46298	2.01827
Zmym2	2.16151	2.27107	2.02758
Mdn1	2.36658	2.07705	2.14178	2.05709
Paxip1	2.48183		2.04278	1.8769
Rad51	2.96675	1.61172	2.57833
Nhp2l1	3.53173	2.14021	1.97072	2.02048
Ahctf1	2.98222	2.11483	1.82412	1.63459
