# Supplementary material for: Ndfip-mediated degradation of Jak1 tunes cytokine signalling to limit expansion of CD4+ effector T cells
Source: Nat Commun. 2016 Apr 18;7:11226. doi: 10.1038/ncomms11226 (PMC4837450; doi:10.1038/ncomms11226)
Supplement: Supplementary Data 4 — Top proteins predicted to have differential ubiquitylation in WT and DKO CD4+ T cells. Defined as having: SILAC ratios in 4/4 experiments, corrected ratios indicating greater ubiquitylation in WT cells (positive log2 ratios), reproducibleobservation of K-e-GG motif peptide (3/3 experiments, with 5+ total spectral counts). [file ncomms11226-s5.xlsx]

## Sheet: Sheet1
Gene name	corrected reverse	corrected expt1	corrected expt2	corrected expt3	avg	SEM		P-I stim KeGG	CD3-28 KeGG 1	CD3-28 KeGG 2	#KGG peptides
Aim1	0.988075	0.76251	1.48718	1.04832	1.07152	0.151591		2	2	2	6
Apobec3	2.55992	2.61179	2.71579	2.45422	2.58543	0.0544346		3	2	2	7
Aup1	1.54404	1.41199	1.6638	1.43168	1.51288	0.0581092		3	2	2	7
Bag2	0.162945	1.25387	0.60684	0.567623	0.647819	0.225557		2	6	7	15
Clint1	0.810162	0.87693	1.15079	0.559139	0.849256	0.121581		5	20	17	42
Cul5	1.14583	1.35403	0.952955	1.20452	1.16433	0.082978		21	29	21	71
Dcaf7	1.05116	0.697418	0.932621	0.903563	0.89619	0.0735456		2	2	2	6
Dtx3l	0.499708	1.12782	0.632953	0.662858	0.730834	0.136997		1	4	7	12
Glrx3	1.27132	0.66129	0.780978	0.554776	0.817091	0.158301		1	3	5	9
Hat1	1.40673	0.437154	0.947393	0.900294	0.922893	0.198148		1	6	8	15
Hif1a	1.83189	1.83665	1.41572	2.24917	1.83336	0.170131		13	1	3	17
Hmgcr	0.542076	1.23736	0.886966	1.16548	0.957971	0.157884		12	1	2	15
Ints7	1.01617	0.834789	1.0253	0.824126	0.925097	0.055292		2	8	7	17
Itch	1.099	1.62571	1.92829	1.6349	1.57198	0.172606		3	8	6	17
Itk	0.302274	1.05117	0.899402	0.869494	0.780584	0.164322		28	10	12	50
Jak1	0.558152	1.17737	0.525395	0.730646	0.74789	0.15007		6	5	11	22
Klf13	1.72178	1.46488	1.0914	0.850287	1.28208	0.193553		1	8	10	19
Lck	0.788108	1.13692	0.481982	0.715068	0.780521	0.135552		3	4	3	10
Myh9	1.12538	0.65976	0.28237	0.829939	0.724362	0.175948		3	3	1	7
Myl6	0.99202	0.839315	0.461717	0.930132	0.805796	0.118902		10	7	6	23
Myo1g	0.312152	0.880803	0.369863	0.61478	0.5444	0.129911		26	5	6	37
Nhp2	1.05801	1.27962	0.73747	0.651224	0.931582	0.145314		1	2	2	5
Nup98	1.03392	0.767217	0.781211	0.723612	0.82649	0.070222		2	18	10	30
Otud5	1.16144	1.40886	1.31202	1.58972	1.36801	0.0897351		2	2	3	7
Parp9	0.440802	0.957246	0.483777	0.50711	0.597234	0.120787		2	4	3	9
Riok3	2.17381	2.13104	2.73297	2.55678	2.39865	0.146898		3	2	3	8
Rnf213	1.22054	1.38554	1.18426	1.06088	1.21281	0.0669525		12	16	21	49
Rpl3	1.1593	0.849209	0.911924	1.05629	0.994181	0.0700622		1	20	20	41
Rpl4	1.47159	1.31202	0.510912	0.705429	0.999986	0.231971		1	14	21	36
Rps26	1.28326	1.19434	1.00245	1.05005	1.13253	0.0647204		1	2	2	5
Ubxn1	0.99481	0.501217	0.786061	0.557582	0.709917	0.113183		8	15	12	35
Usp25	0.664654	0.831087	1.22477	0.901012	0.90538	0.117436		2	21	18	41
Vps36	1.3075	1.10587	1.16746	0.967366	1.13705	0.0705598		1	6	5	12
Wiz	1.25022	1.09882	1.16723	1.22342	1.18492	0.0335058		2	8	8	18

## Sheet: limits on data
corrected TUBE-SILAC	4/4 ratios
	all positive
	SEM <0.25
KeGG	3/3 experiments
	minimum of 5 total peptides
